# Supplementary material for: Visible colorimetric dosimetry of UV and ionizing radiations by a dual-module photochromic nanocluster
Source: Nat Commun. 2021 May 14;12:2798. doi: 10.1038/s41467-021-23190-0 (PMC8121945; doi:10.1038/s41467-021-23190-0)
Supplement: Supplementary file 3 — Source Data [file 41467_2021_23190_MOESM3_ESM.xlsx]

## Sheet: Fig.2b
Fig. 2. b. first stage							Fig. 2. b. second stage
X axis	Y axis
249.634	0.01961	0.02112	0.01717	0.01438	0.02387	0.02828	0.01635	0.01185	0.02235	0.02403	0.01649	0.04418	0.02759	0.02972	0.04766	0.0332	-0.00244	0.0171
250.426	0.02375	0.0232	0.02188	0.01756	0.02767	0.03	0.02257	0.01876	0.02533	0.03056	0.01871	0.05281	0.03132	0.03745	0.04929	0.03752	0.00495	0.0255
251.217	0.02872	0.02252	0.02284	0.01965	0.02762	0.0372	0.02631	0.02313	0.02807	0.03734	0.02552	0.05353	0.02794	0.04309	0.04521	0.03632	0.01593	0.02507
252.009	0.03474	0.02998	0.03162	0.02646	0.03416	0.04708	0.03525	0.03364	0.03496	0.04801	0.04073	0.05872	0.03332	0.0497	0.0595	0.04972	0.03273	0.03677
252.8	0.03936	0.03536	0.03621	0.02901	0.04007	0.04998	0.04156	0.03598	0.03884	0.04993	0.05031	0.05312	0.03957	0.04972	0.06556	0.05398	0.04239	0.03745
253.592	0.04252	0.03826	0.04132	0.03072	0.04272	0.05004	0.04511	0.03392	0.03898	0.04807	0.05254	0.05246	0.03796	0.05219	0.06833	0.052	0.04333	0.03691
254.383	0.0457	0.04051	0.04044	0.0344	0.04238	0.05061	0.04607	0.03223	0.03217	0.04535	0.04835	0.05062	0.03202	0.05043	0.07029	0.0468	0.04923	0.03563
255.174	0.05485	0.04354	0.04401	0.04072	0.04612	0.05792	0.05108	0.03894	0.03499	0.0511	0.0528	0.05246	0.03868	0.06151	0.06347	0.04955	0.05825	0.043
255.965	0.06311	0.05025	0.05163	0.04949	0.05313	0.06316	0.05849	0.04555	0.04338	0.05065	0.06285	0.05889	0.04985	0.06589	0.07225	0.05984	0.06503	0.05539
256.757	0.06445	0.05469	0.05617	0.05265	0.05523	0.06068	0.05657	0.04853	0.04487	0.05354	0.06577	0.05518	0.0491	0.06908	0.07304	0.06203	0.06926	0.05308
257.548	0.06989	0.05823	0.05959	0.05659	0.05852	0.05988	0.06374	0.05179	0.04223	0.05693	0.07143	0.05837	0.0533	0.06856	0.07979	0.06854	0.07078	0.06669
258.339	0.07032	0.05921	0.05856	0.06011	0.05996	0.06086	0.06921	0.05217	0.04064	0.05508	0.0699	0.05561	0.05233	0.07161	0.07613	0.06765	0.07054	0.05842
259.13	0.07748	0.06367	0.06064	0.06328	0.06434	0.06897	0.06968	0.0579	0.04573	0.06153	0.07609	0.05424	0.05846	0.07969	0.07324	0.07277	0.07722	0.05513
259.921	0.08156	0.06659	0.06444	0.06441	0.06881	0.07127	0.06629	0.05757	0.04809	0.0601	0.07564	0.05229	0.05615	0.07617	0.06837	0.0683	0.07217	0.05234
260.712	0.08355	0.06715	0.06737	0.06506	0.06996	0.06819	0.06438	0.05568	0.04851	0.05185	0.07327	0.04914	0.05676	0.0733	0.06303	0.06066	0.05939	0.04542
261.503	0.08583	0.071	0.06921	0.06837	0.07174	0.06628	0.06216	0.0545	0.04421	0.04911	0.07201	0.05136	0.05738	0.07107	0.06722	0.05491	0.05329	0.0447
262.293	0.09154	0.07229	0.07182	0.075	0.07421	0.0682	0.06479	0.05682	0.04454	0.05151	0.07618	0.05634	0.05607	0.07123	0.06527	0.06007	0.05465	0.0392
263.084	0.09642	0.07545	0.07473	0.0784	0.07851	0.07458	0.06951	0.06599	0.0508	0.05976	0.07856	0.06015	0.06079	0.0737	0.06393	0.06037	0.06311	0.03866
263.875	0.09533	0.07738	0.07656	0.07946	0.07807	0.07572	0.07173	0.06589	0.05502	0.05754	0.0762	0.05548	0.06225	0.06608	0.0665	0.05624	0.06365	0.03518
264.665	0.09233	0.07952	0.07641	0.07992	0.07702	0.07438	0.07054	0.06231	0.05484	0.05454	0.06972	0.04761	0.05623	0.05697	0.06458	0.05228	0.05078	0.0272
265.456	0.09428	0.08252	0.07752	0.08408	0.07742	0.0779	0.07135	0.06334	0.05429	0.05308	0.06764	0.04472	0.05406	0.05185	0.06741	0.04947	0.0422	0.0239
266.247	0.09945	0.08719	0.08151	0.08855	0.0802	0.08456	0.07366	0.06764	0.05629	0.0547	0.06997	0.04682	0.05906	0.05686	0.07036	0.05344	0.05091	0.02456
267.037	0.10246	0.08942	0.08358	0.08956	0.08219	0.08798	0.07252	0.06681	0.05496	0.05566	0.06927	0.0474	0.05709	0.05825	0.07011	0.05004	0.05706	0.02246
267.827	0.10543	0.09169	0.08748	0.09478	0.08517	0.09361	0.07764	0.07163	0.05879	0.05641	0.07105	0.05168	0.05576	0.05812	0.07598	0.05049	0.06217	0.02278
268.618	0.11118	0.09679	0.09351	0.10216	0.09333	0.09993	0.08587	0.07982	0.06832	0.06356	0.07726	0.05883	0.06378	0.06414	0.09	0.0587	0.06929	0.03241
269.408	0.1129	0.10116	0.0963	0.10417	0.09731	0.1001	0.08727	0.07896	0.0733	0.06804	0.07596	0.06089	0.0619	0.06748	0.09131	0.06051	0.07108	0.0382
270.198	0.11547	0.10423	0.09773	0.10306	0.09859	0.10142	0.08841	0.0793	0.07665	0.07063	0.07372	0.06356	0.06069	0.06884	0.08837	0.05878	0.06969	0.03941
270.989	0.11952	0.10958	0.10156	0.10442	0.10197	0.10621	0.09128	0.08517	0.08171	0.0768	0.07286	0.06912	0.068	0.07051	0.09206	0.06051	0.07318	0.04564
271.779	0.12072	0.11524	0.10747	0.10772	0.10657	0.11038	0.09495	0.08863	0.08719	0.07845	0.07733	0.07481	0.07362	0.07176	0.09295	0.06414	0.0739	0.04899
272.569	0.12452	0.11949	0.11197	0.11184	0.11187	0.11326	0.09814	0.09178	0.08812	0.08151	0.08507	0.08209	0.07511	0.07468	0.09504	0.06636	0.07322	0.0541
273.359	0.13286	0.12652	0.1176	0.11849	0.11754	0.11715	0.10435	0.09774	0.0907	0.089	0.09109	0.09382	0.08299	0.0834	0.09945	0.0745	0.08362	0.06405
274.149	0.13685	0.13175	0.12081	0.12061	0.12003	0.11814	0.10778	0.09929	0.09194	0.09174	0.09179	0.09862	0.08847	0.09064	0.09681	0.07972	0.09106	0.0611
274.939	0.13759	0.13269	0.12099	0.12221	0.11978	0.11622	0.10617	0.09963	0.09255	0.09208	0.08987	0.09697	0.08567	0.08859	0.0901	0.07359	0.08612	0.0555
275.729	0.14332	0.13688	0.12838	0.12681	0.12354	0.12174	0.11115	0.10621	0.10067	0.09847	0.09663	0.10082	0.09117	0.09053	0.09205	0.07199	0.08701	0.06314
276.519	0.14766	0.14134	0.13427	0.12943	0.12803	0.12248	0.11457	0.10594	0.10427	0.10106	0.09936	0.10086	0.09343	0.09136	0.09513	0.07273	0.08264	0.067
277.308	0.14892	0.14412	0.13489	0.13092	0.12553	0.11813	0.11146	0.10122	0.10008	0.09545	0.09503	0.09202	0.08722	0.08645	0.09053	0.06983	0.07457	0.06033
278.098	0.15388	0.14631	0.13612	0.13438	0.12689	0.11889	0.11282	0.1042	0.0989	0.09369	0.09711	0.0917	0.08763	0.08731	0.0934	0.06701	0.0731	0.05827
278.888	0.15779	0.14885	0.13864	0.13886	0.12946	0.12228	0.11458	0.10827	0.10054	0.09718	0.09649	0.0922	0.0892	0.09188	0.09164	0.06695	0.07811	0.05605
279.677	0.16043	0.15243	0.14269	0.14427	0.13253	0.12562	0.11558	0.10884	0.10414	0.10002	0.10052	0.09216	0.08965	0.09468	0.09075	0.0682	0.08036	0.05646
280.467	0.16518	0.15764	0.14927	0.14763	0.13444	0.12627	0.11795	0.11236	0.10876	0.10534	0.10631	0.0911	0.08589	0.09879	0.09337	0.06997	0.08246	0.0621
281.256	0.16765	0.16233	0.15283	0.15102	0.13635	0.12394	0.11842	0.11074	0.10978	0.10379	0.10134	0.0884	0.0815	0.09721	0.09234	0.07211	0.07987	0.05926
282.046	0.16777	0.16266	0.15512	0.15055	0.13655	0.12512	0.11604	0.10862	0.10656	0.10165	0.09959	0.08617	0.07543	0.09661	0.0947	0.06452	0.0761	0.0573
282.835	0.16908	0.16277	0.15596	0.15517	0.14111	0.12909	0.11803	0.11094	0.10677	0.10486	0.10225	0.09007	0.07627	0.0945	0.09617	0.06118	0.07338	0.06287
283.624	0.17313	0.16642	0.16173	0.1602	0.14498	0.13522	0.12087	0.11579	0.11312	0.10852	0.10753	0.09101	0.07866	0.09952	0.0975	0.06532	0.07692	0.0661
284.414	0.17489	0.16996	0.16325	0.16286	0.14635	0.13136	0.12089	0.11364	0.11535	0.10886	0.1062	0.08886	0.07689	0.09657	0.09605	0.06551	0.07437	0.06103
285.203	0.17733	0.1739	0.16544	0.16505	0.14714	0.13024	0.1211	0.11423	0.1153	0.10756	0.10702	0.08856	0.07759	0.09742	0.0934	0.06423	0.07601	0.063
285.992	0.1811	0.17885	0.17027	0.16614	0.15087	0.13358	0.12487	0.11588	0.11697	0.11069	0.1073	0.0964	0.08068	0.10145	0.09227	0.06577	0.08018	0.06511
286.781	0.18701	0.18391	0.1748	0.16892	0.15553	0.14125	0.12965	0.11977	0.11926	0.11442	0.10993	0.0989	0.08467	0.10496	0.08969	0.07134	0.08653	0.06405
287.57	0.19194	0.18518	0.17856	0.17265	0.15925	0.14487	0.13178	0.12298	0.12413	0.1159	0.1119	0.09938	0.08202	0.10189	0.0895	0.07292	0.08861	0.06453
288.359	0.19686	0.19014	0.18207	0.17489	0.16269	0.14745	0.1362	0.12698	0.12647	0.11445	0.11604	0.09973	0.08394	0.10281	0.09258	0.07425	0.0899	0.06619
289.148	0.20089	0.1924	0.18274	0.17765	0.16579	0.147	0.1357	0.12606	0.12373	0.11022	0.11198	0.10115	0.08389	0.10196	0.09311	0.07323	0.08825	0.06556
289.937	0.20316	0.19353	0.18545	0.17868	0.16464	0.14896	0.13798	0.12646	0.12287	0.10827	0.11201	0.10273	0.08707	0.10313	0.09192	0.06686	0.09006	0.06677
290.726	0.20832	0.19652	0.18888	0.18227	0.1673	0.15367	0.14271	0.12871	0.12504	0.11	0.11374	0.10187	0.09066	0.10503	0.09195	0.06974	0.09379	0.06732
291.515	0.21459	0.20104	0.19563	0.18617	0.17022	0.15786	0.14997	0.13256	0.1314	0.11274	0.11831	0.10375	0.09561	0.10989	0.0941	0.07216	0.10016	0.06794
292.303	0.2186	0.20585	0.20023	0.18807	0.17391	0.15867	0.15285	0.13435	0.13251	0.11479	0.12065	0.10745	0.09655	0.10941	0.09802	0.07362	0.10152	0.06923
293.092	0.22061	0.20796	0.20197	0.18866	0.17432	0.16003	0.14977	0.13286	0.12749	0.11253	0.1175	0.10617	0.09414	0.10896	0.09664	0.07079	0.09824	0.06962
293.881	0.22585	0.21171	0.20607	0.19251	0.17699	0.16523	0.15078	0.13693	0.12797	0.11355	0.11705	0.10692	0.09612	0.1087	0.09812	0.07222	0.09938	0.07021
294.669	0.23043	0.21412	0.21169	0.19764	0.18165	0.17123	0.15487	0.14115	0.1308	0.11704	0.12183	0.11075	0.10027	0.11029	0.10338	0.07762	0.10566	0.07361
295.458	0.23222	0.2163	0.21619	0.20128	0.18381	0.17405	0.15624	0.14263	0.13346	0.11968	0.12386	0.11221	0.10125	0.10999	0.10489	0.0761	0.10659	0.07509
296.246	0.2341	0.22162	0.22126	0.20385	0.1874	0.17624	0.1576	0.14392	0.13616	0.12241	0.12773	0.11295	0.10296	0.11286	0.10715	0.07647	0.10424	0.07872
297.034	0.23507	0.22437	0.22375	0.20494	0.18899	0.17537	0.15799	0.14179	0.13611	0.12049	0.12461	0.11316	0.103	0.11154	0.10756	0.07441	0.10135	0.07832
297.823	0.23896	0.22776	0.22702	0.20769	0.19083	0.17861	0.15994	0.1422	0.1371	0.12138	0.12488	0.11646	0.1055	0.11216	0.10862	0.07567	0.10227	0.07667
298.611	0.24524	0.23251	0.23152	0.21168	0.19519	0.18377	0.16272	0.14653	0.14037	0.12758	0.12927	0.12038	0.10725	0.11495	0.10958	0.08119	0.10462	0.07571
299.399	0.2494	0.23735	0.23495	0.21393	0.1985	0.18536	0.16352	0.14801	0.14425	0.12924	0.13224	0.12227	0.10637	0.11496	0.10914	0.08287	0.1041	0.07426
300.187	0.2517	0.23945	0.23501	0.2142	0.19894	0.18389	0.16059	0.14604	0.14409	0.12552	0.1289	0.12011	0.10242	0.11019	0.10998	0.08053	0.09948	0.07407
300.975	0.25421	0.24005	0.23581	0.21622	0.19889	0.18271	0.161	0.14573	0.1422	0.12242	0.12386	0.11739	0.09986	0.10737	0.11116	0.07901	0.09577	0.07285
301.763	0.25909	0.244	0.24038	0.22084	0.20197	0.18554	0.16765	0.14908	0.14563	0.125	0.12586	0.1205	0.10217	0.10994	0.11384	0.08252	0.09784	0.07351
302.551	0.26298	0.24766	0.24256	0.22379	0.20576	0.1885	0.17146	0.14987	0.14769	0.12857	0.12827	0.12399	0.10458	0.10998	0.11538	0.082	0.10029	0.07266
303.339	0.26519	0.2497	0.24396	0.22523	0.20608	0.18889	0.17045	0.1498	0.14828	0.13012	0.12742	0.12296	0.1039	0.10782	0.11498	0.07777	0.09856	0.0712
304.127	0.26831	0.25215	0.24709	0.22742	0.20664	0.18868	0.17163	0.15095	0.14976	0.13061	0.12872	0.12228	0.1054	0.10885	0.11687	0.07938	0.09601	0.07108
304.915	0.27005	0.25401	0.24831	0.22994	0.20708	0.18889	0.17343	0.15037	0.14675	0.12941	0.12919	0.12278	0.10607	0.10868	0.11797	0.0804	0.09476	0.06952
305.703	0.27206	0.25619	0.2492	0.23308	0.20699	0.19057	0.17477	0.15132	0.14495	0.13104	0.12903	0.12306	0.1038	0.10824	0.11535	0.0794	0.09611	0.06991
306.49	0.27357	0.25731	0.25087	0.23567	0.2086	0.19232	0.17755	0.15391	0.14555	0.13357	0.12883	0.12153	0.10415	0.11009	0.11369	0.07824	0.09859	0.07106
307.278	0.27481	0.25841	0.25236	0.23834	0.21199	0.19501	0.17943	0.15514	0.14715	0.13439	0.12895	0.12175	0.1064	0.11239	0.11614	0.07867	0.10052	0.07343
308.066	0.27717	0.25981	0.25464	0.24149	0.21446	0.19671	0.17993	0.15638	0.14807	0.13588	0.12896	0.12147	0.10673	0.11233	0.11724	0.07999	0.10071	0.07624
308.853	0.27992	0.26286	0.258	0.24456	0.21639	0.1978	0.18113	0.15782	0.14845	0.1381	0.1297	0.12167	0.10662	0.11376	0.11554	0.0811	0.10117	0.07786
309.641	0.28372	0.26702	0.26014	0.24679	0.2184	0.20153	0.18267	0.15833	0.15041	0.14126	0.13175	0.12412	0.10913	0.11646	0.11421	0.08175	0.10436	0.08001
310.428	0.28732	0.26919	0.261	0.24866	0.22108	0.20437	0.18281	0.16056	0.15076	0.14315	0.13284	0.12503	0.11205	0.11653	0.11437	0.08208	0.10757	0.08264
311.215	0.28992	0.2694	0.26352	0.25104	0.22206	0.20534	0.18284	0.16303	0.15227	0.14181	0.13464	0.12429	0.11107	0.11808	0.11505	0.08354	0.10816	0.08416
312.003	0.29268	0.27103	0.26482	0.25311	0.22442	0.20505	0.18373	0.16491	0.153	0.14103	0.13551	0.12288	0.11129	0.11914	0.11502	0.0855	0.10763	0.08404
312.79	0.29362	0.27257	0.26446	0.25378	0.22428	0.20439	0.18348	0.16495	0.14991	0.13824	0.13334	0.12186	0.11046	0.11644	0.11378	0.08275	0.10764	0.08233
313.577	0.29732	0.27443	0.26632	0.25611	0.22586	0.2049	0.18412	0.16533	0.15132	0.13843	0.13076	0.12368	0.11027	0.11767	0.114	0.08272	0.10973	0.08195
314.364	0.3011	0.27681	0.26892	0.2572	0.22823	0.20865	0.18533	0.16798	0.15314	0.14098	0.13199	0.12575	0.11449	0.11772	0.11692	0.08416	0.11192	0.08253
315.151	0.30469	0.27955	0.27183	0.25879	0.23007	0.20955	0.18496	0.16914	0.15562	0.14136	0.13391	0.12702	0.11404	0.11592	0.1196	0.08606	0.11304	0.08167
315.938	0.30841	0.28146	0.27461	0.26059	0.23177	0.20979	0.18436	0.17106	0.15844	0.1415	0.13456	0.12588	0.11338	0.11592	0.12113	0.08732	0.11336	0.08194
316.725	0.30958	0.28368	0.27402	0.26097	0.23185	0.20688	0.18502	0.17176	0.15593	0.13925	0.13298	0.12549	0.11534	0.11655	0.12057	0.08617	0.11266	0.08177
317.512	0.31146	0.28531	0.27532	0.26302	0.23343	0.20808	0.18666	0.17127	0.15697	0.13987	0.13398	0.12671	0.11674	0.11713	0.12115	0.08706	0.11297	0.08055
318.299	0.31381	0.28693	0.27866	0.26532	0.23503	0.21126	0.18779	0.17241	0.15731	0.14053	0.13492	0.12611	0.11833	0.11765	0.12197	0.08781	0.11367	0.08071
319.086	0.31651	0.28861	0.28167	0.26728	0.23721	0.21492	0.18787	0.17371	0.15856	0.14103	0.13679	0.12743	0.11869	0.11871	0.12473	0.08835	0.11395	0.07951
319.873	0.31726	0.29054	0.28293	0.26779	0.2384	0.2158	0.18835	0.17276	0.15863	0.14246	0.13651	0.12728	0.11873	0.11654	0.12404	0.08756	0.11303	0.08015
320.659	0.31869	0.29357	0.28414	0.26909	0.23785	0.21475	0.18987	0.16982	0.15796	0.14285	0.13569	0.12878	0.11748	0.11559	0.12424	0.08766	0.11107	0.0804
321.446	0.32092	0.29632	0.28525	0.27087	0.24002	0.2139	0.19048	0.16888	0.15814	0.14267	0.13454	0.12902	0.11778	0.11619	0.12352	0.08769	0.11037	0.08241
322.232	0.32426	0.29899	0.28678	0.27214	0.24149	0.21527	0.19083	0.17036	0.15803	0.14391	0.13458	0.12946	0.11917	0.11597	0.12189	0.08835	0.11164	0.08409
323.019	0.32757	0.30065	0.29024	0.27426	0.24355	0.21528	0.19045	0.17095	0.1582	0.1432	0.13542	0.1289	0.11905	0.11696	0.12253	0.08909	0.11201	0.08336
323.805	0.33058	0.3029	0.2931	0.2769	0.24498	0.21612	0.19004	0.17138	0.15989	0.14393	0.13665	0.12984	0.12003	0.1174	0.12343	0.09104	0.11216	0.08477
324.592	0.33236	0.30704	0.29452	0.27891	0.24519	0.21411	0.19196	0.16993	0.15837	0.14375	0.13735	0.12892	0.11754	0.11665	0.12193	0.0898	0.11061	0.08313
325.378	0.33594	0.31103	0.29881	0.28202	0.24717	0.21776	0.19326	0.17177	0.16191	0.1458	0.13942	0.12998	0.1173	0.11804	0.12328	0.09045	0.11248	0.08291
326.164	0.33991	0.31306	0.30115	0.28417	0.2485	0.21977	0.19393	0.17353	0.16069	0.14577	0.13982	0.12974	0.11832	0.1177	0.12421	0.09139	0.11511	0.08394
326.95	0.34498	0.31708	0.30345	0.28749	0.25125	0.22185	0.19556	0.1763	0.16202	0.14833	0.14179	0.13213	0.11859	0.11786	0.12559	0.09332	0.11696	0.08566
327.737	0.34827	0.32018	0.3059	0.29054	0.25234	0.22056	0.19667	0.17653	0.16447	0.14945	0.14211	0.13302	0.11828	0.1189	0.1254	0.09473	0.11709	0.08669
328.523	0.35106	0.32372	0.30881	0.29366	0.25269	0.22013	0.19784	0.17585	0.16443	0.15026	0.142	0.13279	0.11899	0.12051	0.12552	0.09586	0.11756	0.08673
329.309	0.35369	0.32663	0.31103	0.29516	0.25482	0.22191	0.19796	0.17824	0.16476	0.14983	0.1416	0.13384	0.1207	0.12096	0.12533	0.09472	0.1189	0.08599
330.095	0.35734	0.33024	0.31409	0.29804	0.25714	0.22498	0.19915	0.17981	0.16598	0.15185	0.14284	0.13508	0.12167	0.12249	0.12677	0.09597	0.12119	0.08634
330.881	0.36163	0.33442	0.3179	0.30121	0.25922	0.22769	0.20097	0.18221	0.16769	0.1544	0.14532	0.13418	0.12244	0.12381	0.12979	0.09711	0.12211	0.08773
331.666	0.36476	0.33738	0.32026	0.30451	0.26252	0.22768	0.20302	0.18283	0.16868	0.15565	0.14609	0.13342	0.12181	0.12486	0.13045	0.09662	0.1215	0.08874
332.452	0.36754	0.34037	0.32191	0.30669	0.2655	0.22789	0.20399	0.18138	0.16764	0.1551	0.14638	0.13335	0.12167	0.12592	0.13087	0.09591	0.11945	0.0897
333.238	0.37068	0.34322	0.32489	0.30893	0.26704	0.23109	0.20375	0.18166	0.16772	0.15597	0.14631	0.13517	0.12287	0.1257	0.1308	0.09707	0.1196	0.09098
334.024	0.3738	0.3456	0.3262	0.31093	0.26805	0.23277	0.20384	0.18203	0.16653	0.15695	0.14531	0.13584	0.12303	0.12588	0.13054	0.09727	0.1203	0.09072
334.809	0.37655	0.34831	0.32851	0.31264	0.27074	0.23366	0.20503	0.18279	0.16801	0.15777	0.14558	0.13536	0.12366	0.12664	0.13131	0.09767	0.12012	0.09021
335.595	0.37768	0.34936	0.33072	0.31443	0.27252	0.23324	0.2059	0.18272	0.16946	0.15694	0.1456	0.13341	0.12442	0.12686	0.1314	0.09895	0.11881	0.08999
336.38	0.37955	0.35189	0.33169	0.3162	0.27422	0.23395	0.20706	0.18334	0.1696	0.15546	0.14598	0.13314	0.12424	0.12667	0.13248	0.09884	0.11875	0.09005
337.166	0.38298	0.35473	0.3337	0.31754	0.27649	0.2358	0.20814	0.18512	0.17038	0.15508	0.14638	0.13416	0.12448	0.12747	0.13367	0.09922	0.11994	0.0911
337.951	0.38695	0.35653	0.33642	0.32016	0.27783	0.23835	0.20908	0.18572	0.17166	0.15648	0.14743	0.13408	0.12505	0.12962	0.13462	0.10078	0.12183	0.09264
338.737	0.39009	0.35756	0.3391	0.32279	0.27898	0.2403	0.21015	0.18616	0.1733	0.15744	0.14882	0.13532	0.12511	0.13027	0.13648	0.10086	0.12347	0.09351
339.522	0.39179	0.35919	0.34127	0.32427	0.28007	0.24051	0.21034	0.18616	0.17448	0.15696	0.14975	0.13712	0.12577	0.13024	0.1372	0.10129	0.1237	0.09357
340.307	0.39375	0.36182	0.34324	0.32518	0.28015	0.24109	0.21017	0.186	0.1749	0.15699	0.15076	0.13708	0.1259	0.13104	0.13641	0.10303	0.12427	0.09374
341.092	0.39575	0.36379	0.34479	0.32603	0.27942	0.24174	0.21164	0.18731	0.1754	0.1575	0.15075	0.13625	0.12588	0.13118	0.13605	0.10329	0.12625	0.09364
341.877	0.39777	0.36466	0.34598	0.32743	0.27977	0.24205	0.2131	0.18859	0.1764	0.15731	0.15041	0.13605	0.12716	0.13174	0.13702	0.10279	0.12784	0.09463
342.662	0.40003	0.36542	0.34799	0.32917	0.28058	0.24317	0.21406	0.18962	0.17809	0.15799	0.15067	0.13672	0.12787	0.13229	0.13803	0.1033	0.12844	0.09614
343.447	0.40127	0.36644	0.34868	0.32943	0.27993	0.24303	0.21388	0.18964	0.17795	0.15823	0.15024	0.13739	0.12731	0.13209	0.13848	0.10292	0.12851	0.09665
344.232	0.40066	0.36685	0.34833	0.32844	0.27866	0.24207	0.21288	0.18833	0.17651	0.15744	0.14945	0.13782	0.12611	0.13133	0.13863	0.10226	0.12914	0.09659
345.017	0.39959	0.36578	0.34754	0.32768	0.27761	0.24133	0.21229	0.18755	0.17542	0.15815	0.14933	0.1385	0.12634	0.13174	0.13828	0.1033	0.13012	0.09679
345.802	0.39762	0.36276	0.34461	0.3264	0.27642	0.24092	0.21176	0.18752	0.17474	0.15874	0.14934	0.13826	0.12737	0.13214	0.13862	0.10414	0.13028	0.0969
346.587	0.39278	0.35851	0.34025	0.32301	0.27381	0.23984	0.21067	0.18751	0.17414	0.15852	0.14897	0.13713	0.12719	0.131	0.13878	0.10473	0.12964	0.09728
347.371	0.38531	0.3525	0.33375	0.31639	0.26994	0.23721	0.20844	0.18653	0.17326	0.1576	0.14861	0.13576	0.12662	0.13039	0.13791	0.10519	0.12854	0.0974
348.156	0.37509	0.34238	0.32497	0.30782	0.26382	0.23207	0.20545	0.18382	0.17134	0.15583	0.14703	0.13356	0.12468	0.12976	0.13712	0.10428	0.12725	0.09713
348.94	0.36228	0.33043	0.31389	0.2981	0.25495	0.22664	0.20212	0.18096	0.1697	0.15418	0.14499	0.13297	0.1236	0.12924	0.13674	0.1029	0.12659	0.09632
349.725	0.34811	0.31677	0.30074	0.28687	0.24629	0.22209	0.19786	0.17932	0.16858	0.15396	0.14373	0.13407	0.12396	0.12989	0.13693	0.1028	0.12657	0.09624
350.509	0.33126	0.30158	0.28629	0.27311	0.23682	0.21657	0.19359	0.1764	0.16638	0.15397	0.14285	0.13328	0.12305	0.12969	0.1366	0.10341	0.12675	0.09578
351.294	0.31189	0.28449	0.26917	0.25682	0.22558	0.20776	0.18781	0.17116	0.16325	0.15266	0.14155	0.13155	0.12194	0.12865	0.1356	0.10274	0.12537	0.09507
352.078	0.29025	0.2652	0.25044	0.24036	0.21316	0.19836	0.18157	0.1668	0.1612	0.15046	0.14048	0.12987	0.12092	0.1285	0.13444	0.10202	0.12368	0.09519
352.862	0.26804	0.24449	0.23112	0.22283	0.19975	0.18842	0.17539	0.16272	0.1585	0.148	0.13997	0.12852	0.12023	0.12801	0.13369	0.10098	0.12331	0.09506
353.647	0.24555	0.22346	0.21098	0.20399	0.1861	0.17842	0.16813	0.15772	0.15506	0.14608	0.1382	0.12754	0.11885	0.1266	0.13318	0.0993	0.12373	0.09474
354.431	0.22258	0.20275	0.19133	0.18481	0.17178	0.16824	0.16107	0.15314	0.15144	0.1444	0.13605	0.12616	0.11741	0.12559	0.13234	0.09866	0.12395	0.09474
355.215	0.19941	0.18217	0.17156	0.16544	0.15784	0.15679	0.15396	0.14803	0.14785	0.14142	0.13517	0.12551	0.11628	0.12508	0.13183	0.09841	0.12387	0.09435
355.999	0.17713	0.16193	0.1531	0.1474	0.14357	0.14471	0.14707	0.14256	0.14464	0.1384	0.13232	0.12352	0.11497	0.12432	0.13109	0.09742	0.12353	0.09404
356.783	0.15609	0.14384	0.13475	0.13118	0.1305	0.13607	0.1404	0.13805	0.14222	0.13631	0.13098	0.12383	0.11508	0.12412	0.13068	0.09773	0.12468	0.09422
357.567	0.13635	0.12579	0.11757	0.11544	0.11912	0.12708	0.13361	0.13453	0.13868	0.13442	0.12944	0.12378	0.11532	0.12335	0.13101	0.09748	0.12549	0.09449
358.351	0.11728	0.10876	0.10183	0.10031	0.10746	0.1176	0.12687	0.12873	0.13446	0.13119	0.12723	0.1222	0.11432	0.1215	0.13028	0.097	0.12602	0.09504
359.134	0.09957	0.09257	0.08676	0.08627	0.09607	0.10803	0.12041	0.12287	0.13091	0.12758	0.12559	0.12074	0.11361	0.12002	0.12969	0.09648	0.12544	0.09386
359.918	0.08335	0.07818	0.0734	0.07384	0.08591	0.09947	0.11442	0.11853	0.12756	0.12392	0.12407	0.11972	0.11303	0.1199	0.1294	0.09708	0.12522	0.09416
360.702	0.06901	0.06539	0.06173	0.06234	0.07667	0.09262	0.1089	0.11449	0.12436	0.12125	0.1225	0.11902	0.11267	0.11944	0.12865	0.09721	0.12616	0.09388
361.485	0.0568	0.05441	0.0512	0.05229	0.06901	0.08699	0.10435	0.11123	0.12171	0.12095	0.12026	0.12001	0.11313	0.12001	0.12904	0.09812	0.12687	0.09524
362.269	0.04556	0.04407	0.04257	0.04404	0.06216	0.08175	0.10008	0.1086	0.11965	0.11872	0.11868	0.11882	0.11337	0.11951	0.12959	0.09833	0.12639	0.0957
363.052	0.03562	0.0353	0.03446	0.03687	0.05633	0.07639	0.09614	0.10514	0.11716	0.11625	0.11832	0.11781	0.11256	0.11933	0.13057	0.09869	0.12646	0.09588
363.836	0.02733	0.02752	0.02758	0.0306	0.05134	0.07131	0.09165	0.10156	0.1147	0.11389	0.11626	0.11625	0.11118	0.11876	0.12974	0.09824	0.12476	0.09552
364.619	0.02035	0.02102	0.0211	0.02537	0.04684	0.06764	0.08805	0.09856	0.11204	0.11259	0.11483	0.11593	0.11097	0.11816	0.12902	0.09881	0.12445	0.09539
365.402	0.01458	0.01529	0.01608	0.02035	0.04345	0.06376	0.08477	0.09615	0.10877	0.11131	0.11347	0.11439	0.11019	0.11728	0.12832	0.09835	0.12437	0.09521
366.186	0.00974	0.01107	0.01204	0.01655	0.04021	0.06089	0.08193	0.09311	0.10709	0.10973	0.1124	0.11291	0.10949	0.11746	0.12858	0.09911	0.12422	0.09598
366.969	0.00591	0.00735	0.00866	0.01326	0.03797	0.05806	0.07905	0.09151	0.10504	0.10829	0.11158	0.11165	0.10848	0.1176	0.1283	0.09942	0.12355	0.0963
367.752	0.00284	0.00466	0.00599	0.01041	0.03594	0.05511	0.07633	0.08988	0.10267	0.10615	0.10982	0.11068	0.10727	0.11785	0.12773	0.099	0.12232	0.09703
368.535	0.00040416	0.00243	0.0037	0.00838	0.03441	0.05354	0.07443	0.08815	0.10065	0.10518	0.10788	0.10988	0.1063	0.11705	0.12743	0.09801	0.12274	0.09707
369.318	-0.00095661	0.00081049	0.00225	0.00687	0.03369	0.05258	0.07282	0.0865	0.0984	0.10416	0.10663	0.10897	0.10567	0.1171	0.12725	0.09764	0.12274	0.09715
370.101	-0.00227	-0.0006762	0.00073309	0.00578	0.03237	0.05129	0.07054	0.08462	0.09596	0.10212	0.10549	0.10692	0.10351	0.11572	0.12593	0.09713	0.12145	0.09598
370.884	-0.00316	-0.00151	-0.00036262	0.00465	0.03116	0.05015	0.06833	0.08209	0.09392	0.10005	0.10455	0.10497	0.10227	0.11471	0.12437	0.09688	0.12031	0.09519
371.667	-0.00389	-0.0023	-0.00086891	0.00344	0.03007	0.04874	0.06604	0.0798	0.0927	0.0976	0.10226	0.1031	0.10136	0.11374	0.1221	0.09656	0.11888	0.09418
372.449	-0.00426	-0.00257	-0.00111	0.00324	0.02942	0.04884	0.06531	0.07843	0.09206	0.09678	0.10096	0.10214	0.10166	0.11319	0.12138	0.09634	0.11974	0.09434
373.232	-0.00434	-0.00256	-0.00103	0.00323	0.02967	0.04941	0.06454	0.07749	0.09042	0.09597	0.10028	0.10107	0.10133	0.11262	0.12141	0.09641	0.12041	0.09465
374.015	-0.00427	-0.00273	-0.00089157	0.00318	0.02947	0.04948	0.06392	0.07597	0.08893	0.09477	0.09892	0.10033	0.10061	0.11164	0.12072	0.09687	0.12013	0.09499
374.797	-0.00418	-0.00286	-0.00057413	0.00315	0.02965	0.04931	0.06393	0.07482	0.08746	0.09369	0.09795	0.09929	0.09964	0.11032	0.1196	0.09671	0.11948	0.09484
375.58	-0.00381	-0.0023	6.02e-06	0.00372	0.02998	0.0495	0.06404	0.07322	0.08559	0.0925	0.09675	0.09816	0.09869	0.10906	0.11872	0.09597	0.11919	0.094
376.362	-0.00329	-0.00159	0.00068862	0.00485	0.03068	0.05038	0.06389	0.07204	0.08448	0.09179	0.09584	0.09733	0.09796	0.10859	0.11794	0.09568	0.12011	0.0942
377.145	-0.00253	-0.00079191	0.00168	0.00584	0.03153	0.05087	0.06389	0.0716	0.0832	0.09081	0.09506	0.0965	0.09742	0.10774	0.11709	0.09614	0.12029	0.09439
377.927	-0.00192	0.00014669	0.0027	0.00682	0.0324	0.05091	0.06418	0.07098	0.08209	0.08979	0.0941	0.09576	0.09651	0.10631	0.11639	0.09641	0.11983	0.09411
378.709	-0.00121	0.00148	0.00416	0.00812	0.0339	0.05135	0.06472	0.07072	0.08172	0.08863	0.09336	0.09496	0.09658	0.10609	0.11575	0.09655	0.1197	0.09456
379.492	-0.00055666	0.00282	0.00552	0.00952	0.03546	0.05158	0.06528	0.07029	0.08062	0.08761	0.09215	0.09424	0.09547	0.10558	0.11503	0.0963	0.11917	0.09491
380.274	0.00024738	0.00427	0.00683	0.01106	0.03721	0.05242	0.06597	0.0701	0.07939	0.0871	0.09111	0.09408	0.09429	0.10497	0.1143	0.09571	0.11927	0.09534
381.056	0.00126	0.00584	0.0084	0.01267	0.03866	0.05316	0.06644	0.0703	0.07836	0.08602	0.08997	0.09354	0.09274	0.10403	0.11362	0.09527	0.11905	0.09547
381.838	0.00224	0.00732	0.00997	0.01423	0.0401	0.05382	0.06667	0.07033	0.07792	0.08478	0.08868	0.09241	0.0913	0.10294	0.11241	0.09459	0.11802	0.09535
382.62	0.00313	0.00888	0.01149	0.01583	0.04168	0.05456	0.06655	0.07001	0.07727	0.08374	0.08735	0.09079	0.09026	0.102	0.11122	0.09344	0.11684	0.09478
383.402	0.004	0.01056	0.01315	0.01778	0.04323	0.05513	0.06644	0.0697	0.0769	0.08279	0.08588	0.08989	0.08912	0.10084	0.10998	0.09251	0.11571	0.09442
384.183	0.00493	0.01209	0.01491	0.01967	0.04496	0.05624	0.06681	0.06993	0.07749	0.08226	0.08515	0.08966	0.08848	0.09999	0.10908	0.09232	0.11471	0.09453
384.965	0.00606	0.01364	0.0168	0.02155	0.04688	0.05751	0.06786	0.07014	0.07781	0.08217	0.08497	0.08957	0.08835	0.09933	0.10872	0.09231	0.11367	0.09405
385.747	0.00713	0.01497	0.01859	0.02349	0.04851	0.0585	0.06845	0.07006	0.07798	0.08166	0.08488	0.08933	0.08776	0.09867	0.10807	0.09193	0.11269	0.09364
386.529	0.00797	0.01605	0.02022	0.02521	0.04991	0.05916	0.06815	0.06995	0.07766	0.08105	0.0843	0.08846	0.08682	0.09766	0.10733	0.09097	0.11184	0.09325
387.31	0.00876	0.0173	0.02172	0.02688	0.05137	0.05982	0.06811	0.06987	0.07721	0.08077	0.08387	0.08789	0.08614	0.09675	0.10643	0.09026	0.11122	0.09284
388.092	0.00975	0.01875	0.02321	0.02871	0.05279	0.0611	0.06838	0.06996	0.07733	0.08036	0.08359	0.08773	0.08572	0.09629	0.10524	0.09011	0.11108	0.09278
388.873	0.0108	0.02009	0.02475	0.03058	0.05425	0.06223	0.06846	0.06977	0.07722	0.07986	0.08315	0.08718	0.08502	0.09529	0.10412	0.08964	0.11044	0.09253
389.655	0.01174	0.02109	0.02627	0.03206	0.05581	0.06326	0.0686	0.06951	0.07678	0.07953	0.08306	0.08675	0.08462	0.09449	0.10308	0.08924	0.10926	0.09226
390.436	0.01259	0.02221	0.02791	0.03354	0.05731	0.06407	0.06872	0.06937	0.07631	0.0793	0.08288	0.08634	0.08432	0.09429	0.10223	0.08905	0.10826	0.09178
391.217	0.01351	0.02358	0.0296	0.03535	0.05889	0.06491	0.06932	0.0694	0.07613	0.07906	0.08267	0.08595	0.0836	0.09373	0.10142	0.08875	0.1076	0.09153
391.999	0.01452	0.02482	0.03114	0.03688	0.0604	0.0665	0.07019	0.06963	0.07615	0.07868	0.0825	0.08564	0.08317	0.09328	0.10051	0.08843	0.10721	0.09141
392.78	0.01557	0.02606	0.03263	0.03829	0.06201	0.06784	0.07064	0.06972	0.07594	0.07854	0.08204	0.0849	0.08298	0.09277	0.09945	0.08803	0.10661	0.09129
393.561	0.01643	0.02711	0.03415	0.03961	0.06342	0.06881	0.07072	0.0696	0.07539	0.07813	0.08127	0.08362	0.08208	0.09141	0.0979	0.08718	0.10559	0.09114
394.342	0.01717	0.02822	0.03555	0.04096	0.06473	0.06974	0.07105	0.0695	0.0751	0.07749	0.0803	0.08244	0.08111	0.09019	0.09617	0.08642	0.10435	0.09061
395.123	0.01809	0.0296	0.03684	0.04252	0.0661	0.07095	0.07186	0.06927	0.07508	0.07684	0.07991	0.08176	0.08042	0.08948	0.09467	0.08609	0.10319	0.09045
395.904	0.01903	0.03091	0.03818	0.04394	0.06754	0.07225	0.07269	0.06931	0.07497	0.07617	0.07894	0.08105	0.07926	0.08841	0.09301	0.08527	0.10207	0.09003
396.685	0.01984	0.03197	0.03962	0.04522	0.0689	0.07317	0.07333	0.06934	0.07473	0.07566	0.07778	0.07976	0.07836	0.08694	0.09116	0.08412	0.10067	0.08902
397.465	0.02067	0.03303	0.04098	0.04663	0.0701	0.07439	0.07408	0.06947	0.07458	0.0755	0.07733	0.0788	0.07782	0.08565	0.08994	0.08331	0.09934	0.08821
398.246	0.02149	0.03428	0.04234	0.04804	0.07153	0.07514	0.0748	0.06958	0.0746	0.07496	0.07672	0.0778	0.07673	0.08452	0.08851	0.0819	0.09797	0.08737
399.027	0.02235	0.03551	0.04342	0.0494	0.0729	0.07592	0.0755	0.06935	0.07458	0.07433	0.07629	0.07692	0.07582	0.08296	0.08655	0.08046	0.09664	0.08659
399.807	0.02307	0.03651	0.04454	0.05062	0.07422	0.07709	0.07587	0.06929	0.07437	0.07349	0.07552	0.0762	0.07471	0.08178	0.08479	0.07934	0.09499	0.08558
400.588	0.02389	0.0376	0.04595	0.05199	0.07582	0.07819	0.07633	0.06955	0.07406	0.07343	0.07481	0.07529	0.0738	0.08028	0.0836	0.07829	0.09328	0.08442
401.368	0.02483	0.03886	0.04737	0.05348	0.07711	0.07898	0.07688	0.06966	0.07351	0.07307	0.07437	0.07449	0.07286	0.07881	0.08219	0.07703	0.09174	0.0832
402.149	0.02561	0.04003	0.04857	0.0551	0.07852	0.07986	0.07719	0.0701	0.07319	0.07251	0.07372	0.07367	0.07174	0.0776	0.08059	0.07575	0.09001	0.08217
402.929	0.02658	0.04133	0.05003	0.05674	0.08019	0.08114	0.07786	0.07049	0.07334	0.07226	0.07326	0.07295	0.07079	0.0763	0.07933	0.07447	0.08847	0.08119
403.709	0.02752	0.04259	0.05184	0.05845	0.08207	0.0826	0.07891	0.07142	0.07364	0.07229	0.07266	0.07262	0.0699	0.07509	0.07801	0.07327	0.08717	0.08006
404.49	0.02865	0.04396	0.05349	0.06004	0.08393	0.084	0.0797	0.07182	0.07345	0.07228	0.07258	0.07225	0.06926	0.07392	0.07701	0.07223	0.08611	0.07908
405.27	0.02972	0.04524	0.05501	0.06175	0.08574	0.08569	0.08057	0.07247	0.07348	0.07259	0.07272	0.07209	0.06865	0.07312	0.07639	0.07138	0.08487	0.07868
406.05	0.03063	0.04649	0.05652	0.06329	0.08739	0.08677	0.08134	0.0732	0.07366	0.0726	0.07264	0.07161	0.06796	0.07211	0.0752	0.07052	0.08356	0.07792
406.83	0.03144	0.04768	0.05784	0.06478	0.08877	0.08796	0.08194	0.07334	0.07354	0.07261	0.07252	0.07125	0.06733	0.07092	0.07395	0.06964	0.08224	0.07714
407.61	0.03223	0.04881	0.05928	0.06612	0.0902	0.0891	0.08255	0.07396	0.07333	0.07265	0.07216	0.07122	0.06658	0.06991	0.07293	0.06888	0.08078	0.07625
408.39	0.03298	0.04977	0.06062	0.06733	0.09148	0.09032	0.08328	0.0745	0.07355	0.07283	0.07222	0.07105	0.06644	0.06891	0.07175	0.06822	0.08008	0.07534
409.17	0.03359	0.05071	0.06139	0.06834	0.09216	0.09108	0.08351	0.07461	0.07352	0.0723	0.07211	0.07071	0.06584	0.06832	0.07024	0.06721	0.07885	0.07487
409.95	0.03393	0.05129	0.06204	0.06894	0.09271	0.09166	0.08367	0.07474	0.07344	0.07194	0.07161	0.07001	0.06497	0.06724	0.06906	0.06644	0.07748	0.07425
410.729	0.03415	0.05187	0.06261	0.0693	0.09308	0.09181	0.08371	0.07426	0.07352	0.07157	0.07119	0.06961	0.06428	0.06624	0.06805	0.06551	0.07613	0.07313
411.509	0.03423	0.0521	0.06285	0.06922	0.09294	0.0917	0.08345	0.07377	0.07277	0.07134	0.07062	0.06907	0.06359	0.06536	0.06687	0.06428	0.07509	0.07237
412.289	0.03438	0.05214	0.06275	0.06915	0.09248	0.09142	0.08267	0.07306	0.0721	0.07106	0.07038	0.0686	0.06291	0.06438	0.06562	0.06346	0.07392	0.07148
413.068	0.03414	0.05181	0.06256	0.06883	0.0917	0.09099	0.08201	0.07263	0.07188	0.07067	0.06954	0.06764	0.06235	0.06355	0.06447	0.06289	0.07262	0.07032
413.848	0.03371	0.05123	0.06201	0.06796	0.09058	0.08964	0.08093	0.07158	0.07114	0.0696	0.0689	0.06681	0.06169	0.06237	0.06297	0.06198	0.07102	0.0689
414.627	0.03312	0.05039	0.06123	0.06686	0.08927	0.08825	0.0798	0.07015	0.07022	0.06846	0.06799	0.06595	0.06068	0.06123	0.06165	0.06073	0.06933	0.06756
415.406	0.03242	0.04942	0.0602	0.06555	0.08771	0.08695	0.07849	0.06903	0.06938	0.06741	0.06702	0.06522	0.0602	0.06015	0.06044	0.05954	0.06789	0.06638
416.186	0.03166	0.0482	0.05907	0.06421	0.08565	0.08556	0.07706	0.06789	0.0685	0.06624	0.06605	0.0643	0.05902	0.05915	0.05938	0.05849	0.06655	0.06512
416.965	0.03103	0.0472	0.05766	0.06282	0.08362	0.0838	0.07581	0.06649	0.06706	0.0651	0.06513	0.06354	0.05829	0.05832	0.0587	0.05771	0.06503	0.06438
417.744	0.03032	0.04598	0.05638	0.06125	0.08172	0.08187	0.07412	0.06498	0.06565	0.06392	0.06392	0.06263	0.05768	0.05703	0.05768	0.05677	0.0637	0.06312
418.523	0.02943	0.04465	0.05496	0.05971	0.07974	0.07999	0.07233	0.06342	0.06443	0.06263	0.06302	0.06182	0.05687	0.05634	0.05651	0.05592	0.06263	0.0621
419.302	0.02866	0.04334	0.05349	0.05793	0.07765	0.07802	0.0707	0.06198	0.06314	0.06169	0.06214	0.06114	0.05599	0.05552	0.05529	0.05512	0.06168	0.06147
420.081	0.02785	0.04207	0.05192	0.05634	0.07571	0.07638	0.0691	0.06083	0.06206	0.06061	0.06151	0.0606	0.05572	0.05476	0.05439	0.05472	0.06058	0.06076
420.86	0.02693	0.0408	0.05026	0.05447	0.07334	0.07452	0.06736	0.05946	0.06068	0.05942	0.06049	0.05959	0.05513	0.05408	0.05345	0.054	0.05952	0.05998
421.639	0.02598	0.03935	0.04846	0.05251	0.07092	0.07228	0.06546	0.05781	0.05914	0.05816	0.0596	0.05872	0.0543	0.05321	0.05224	0.05269	0.05823	0.05965
422.418	0.02502	0.0379	0.0466	0.0507	0.06835	0.07019	0.06339	0.05628	0.0575	0.05704	0.05827	0.05771	0.05333	0.05215	0.05133	0.05161	0.05728	0.05883
423.196	0.0241	0.03651	0.04483	0.04878	0.06578	0.06817	0.06136	0.0547	0.05597	0.05589	0.05711	0.05689	0.05248	0.05145	0.05052	0.0509	0.05654	0.05826
423.975	0.02329	0.03486	0.04294	0.04654	0.06296	0.06576	0.0592	0.05295	0.05426	0.0546	0.05588	0.05591	0.0515	0.05057	0.04939	0.05021	0.05557	0.05703
424.754	0.02225	0.03317	0.0409	0.04437	0.06038	0.06327	0.05715	0.05108	0.05254	0.05327	0.05475	0.05471	0.0511	0.04982	0.04836	0.04925	0.05472	0.0564
425.532	0.02101	0.03128	0.0389	0.04202	0.05765	0.06062	0.05471	0.04923	0.05099	0.05198	0.05343	0.05352	0.05019	0.04873	0.04711	0.04821	0.05361	0.05559
426.311	0.01968	0.0295	0.03674	0.03964	0.0546	0.05801	0.05225	0.04741	0.04936	0.05049	0.0524	0.05212	0.04892	0.04784	0.04601	0.04723	0.05265	0.05478
427.089	0.01836	0.02755	0.03427	0.03712	0.0514	0.05514	0.05007	0.0452	0.04747	0.04892	0.05097	0.05092	0.04786	0.04673	0.04476	0.04595	0.05132	0.0538
427.867	0.01714	0.02558	0.0318	0.03463	0.0483	0.05241	0.04763	0.04317	0.04552	0.04721	0.04952	0.04965	0.04692	0.04555	0.04378	0.0449	0.05027	0.05266
428.646	0.01586	0.02362	0.02948	0.03208	0.04505	0.0494	0.04484	0.04083	0.04346	0.04563	0.04791	0.0482	0.04541	0.04442	0.04265	0.04379	0.04906	0.05146
429.424	0.01453	0.02155	0.02709	0.02939	0.04198	0.04612	0.04206	0.03835	0.04133	0.0436	0.04599	0.04667	0.04393	0.04311	0.0413	0.04274	0.04766	0.05018
430.202	0.01315	0.01951	0.02472	0.02684	0.03871	0.04289	0.03928	0.03593	0.03916	0.04164	0.04432	0.04508	0.0427	0.0416	0.04005	0.04167	0.04626	0.04865
430.98	0.01183	0.01757	0.02245	0.02427	0.03575	0.03984	0.03683	0.03338	0.03717	0.0399	0.04273	0.04368	0.0417	0.0407	0.03883	0.04064	0.04518	0.04749
431.758	0.01058	0.01572	0.02021	0.0219	0.03281	0.0369	0.03434	0.03133	0.03524	0.03843	0.04117	0.04236	0.04064	0.03954	0.03769	0.03951	0.04394	0.04657
432.536	0.00935	0.01399	0.01798	0.01963	0.02991	0.03421	0.03192	0.02933	0.03343	0.03695	0.03977	0.04123	0.03942	0.03845	0.03674	0.03865	0.04291	0.04602
433.314	0.0082	0.0124	0.01595	0.01736	0.02706	0.0313	0.02922	0.02715	0.03167	0.03525	0.03843	0.03999	0.0381	0.03719	0.0355	0.03787	0.04167	0.04511
434.092	0.00711	0.01081	0.01389	0.01513	0.02417	0.02839	0.02658	0.0249	0.02962	0.03343	0.03678	0.03852	0.0368	0.03586	0.03416	0.03665	0.04028	0.04397
434.869	0.00607	0.00926	0.01189	0.01302	0.0214	0.02553	0.02436	0.02258	0.02754	0.03181	0.03519	0.03745	0.03568	0.03464	0.03297	0.03561	0.03902	0.04287
435.647	0.00515	0.00795	0.01027	0.01107	0.01891	0.02308	0.02196	0.02066	0.0257	0.03025	0.03385	0.03629	0.03469	0.03355	0.03193	0.03468	0.03805	0.04178
436.425	0.00431	0.00674	0.00882	0.0094	0.0165	0.02079	0.01978	0.01901	0.02415	0.02867	0.03253	0.03498	0.03357	0.03258	0.03086	0.03369	0.03687	0.0409
437.202	0.00347	0.00552	0.00741	0.00779	0.01423	0.0184	0.01783	0.01729	0.02256	0.02706	0.03123	0.03385	0.03247	0.0315	0.02986	0.03278	0.03571	0.04004
437.98	0.00266	0.00437	0.00611	0.00632	0.01218	0.01613	0.0159	0.01542	0.02104	0.02576	0.03001	0.0327	0.03148	0.03036	0.0289	0.03165	0.03462	0.03933
438.757	0.00193	0.0034	0.00489	0.00493	0.01028	0.01394	0.01398	0.01365	0.01973	0.02437	0.02864	0.03163	0.03024	0.02939	0.0276	0.03064	0.03353	0.03849
439.534	0.00126	0.00246	0.0037	0.00363	0.00831	0.01189	0.01202	0.01233	0.01819	0.02286	0.02743	0.03055	0.02908	0.02822	0.02632	0.02965	0.0323	0.0375
440.312	0.00059389	0.00151	0.00257	0.00233	0.0065	0.00979	0.0101	0.01078	0.01653	0.02128	0.02617	0.02952	0.02805	0.02705	0.02504	0.02861	0.03105	0.03636
441.089	-2.164e-05	0.00071223	0.00161	0.00121	0.00494	0.00782	0.00839	0.00922	0.0151	0.01992	0.02497	0.02821	0.027	0.02596	0.02384	0.02749	0.02981	0.03513
441.866	-0.00050504	4.29e-06	0.00075306	0.00034446	0.00348	0.00628	0.00681	0.00784	0.01374	0.01872	0.02358	0.02702	0.02599	0.02495	0.02281	0.0264	0.02869	0.03411
442.643	-0.00092216	-0.00052657	8.622e-05	-0.00038567	0.00218	0.00487	0.00547	0.00649	0.01249	0.01786	0.02248	0.02618	0.02512	0.02412	0.02185	0.02544	0.02769	0.0332
443.42	-0.00124	-0.00114	-0.00060538	-0.00106	0.00107	0.00342	0.00413	0.00533	0.01122	0.01693	0.02133	0.02508	0.02433	0.02327	0.02082	0.02444	0.02666	0.03221
444.197	-0.00167	-0.00176	-0.00133	-0.00162	-3.844e-05	0.00196	0.0027	0.00422	0.00994	0.0159	0.02015	0.02398	0.02345	0.0222	0.01967	0.02353	0.02561	0.03139
444.974	-0.00209	-0.00231	-0.00204	-0.00222	-0.00101	0.00064546	0.00152	0.00303	0.00877	0.01504	0.01923	0.02302	0.02272	0.02116	0.01862	0.02262	0.02459	0.03046
445.751	-0.00231	-0.00262	-0.00253	-0.00272	-0.00169	-0.0003556	0.00058734	0.00199	0.00794	0.01425	0.0184	0.0222	0.02192	0.02032	0.0176	0.02165	0.02359	0.02948
446.528	-0.00237	-0.00271	-0.00281	-0.00296	-0.00223	-0.00101	-0.00010819	0.00132	0.00734	0.01359	0.01784	0.02175	0.0213	0.01963	0.0169	0.02099	0.0228	0.02884
447.304	-0.00233	-0.00277	-0.00291	-0.00305	-0.00263	-0.00141	-0.00050863	0.0007834	0.00678	0.01323	0.0175	0.02157	0.02104	0.01912	0.01663	0.02055	0.02223	0.02836
448.081	-0.00222	-0.00273	-0.00292	-0.00309	-0.00287	-0.00163	-0.00078305	0.0002535	0.0064	0.01296	0.01723	0.02136	0.02072	0.01867	0.01635	0.02016	0.0217	0.02804
448.858	-0.00213	-0.0026	-0.00295	-0.00296	-0.00294	-0.0017	-0.00098486	7.034e-05	0.00621	0.01266	0.017	0.02101	0.02045	0.01837	0.01608	0.01992	0.02127	0.02774
449.634	-0.00202	-0.00246	-0.00289	-0.00276	-0.00295	-0.00185	-0.00111	-0.00011908	0.0059	0.01239	0.01673	0.02086	0.02026	0.01817	0.01575	0.01969	0.02082	0.02727
450.411	-0.00186	-0.00224	-0.00271	-0.00265	-0.00297	-0.00197	-0.00101	-0.00036655	0.00561	0.0121	0.01663	0.02084	0.02006	0.01795	0.01546	0.01943	0.02036	0.02694
451.187	-0.00168	-0.00208	-0.0025	-0.00247	-0.00284	-0.00188	-0.00094261	-0.00027998	0.0057	0.01182	0.01662	0.02073	0.01995	0.01781	0.01541	0.01939	0.02011	0.02669
451.963	-0.00149	-0.0018	-0.00227	-0.00226	-0.00257	-0.00165	-0.00091149	-0.00012222	0.00587	0.01171	0.01662	0.02075	0.01983	0.01767	0.01539	0.01936	0.01984	0.0264
452.74	-0.00131	-0.0015	-0.00207	-0.00209	-0.00227	-0.00144	-0.00070862	-0.00016327	0.00584	0.01157	0.01661	0.02072	0.01958	0.01753	0.01532	0.01898	0.0193	0.02588
453.516	-0.00126	-0.00138	-0.00191	-0.00199	-0.00216	-0.00137	-0.00063036	-0.00026124	0.00561	0.01128	0.01644	0.02047	0.01924	0.01722	0.01495	0.01844	0.01869	0.02523
454.292	-0.00136	-0.00139	-0.00188	-0.00195	-0.00219	-0.00139	-0.00068132	-0.00026296	0.00542	0.01106	0.0163	0.02018	0.01907	0.01672	0.01443	0.01789	0.01818	0.0246
455.068	-0.00137	-0.00142	-0.00182	-0.00191	-0.00199	-0.00132	-0.00067991	-0.00029745	0.00533	0.01088	0.01607	0.01991	0.01888	0.01632	0.01403	0.01736	0.01772	0.02382
455.844	-0.00128	-0.00132	-0.00168	-0.00177	-0.00162	-0.00105	-0.00064268	-0.00017333	0.00524	0.01061	0.01584	0.0196	0.01858	0.01597	0.01374	0.01698	0.01725	0.02318
456.62	-0.00117	-0.00115	-0.00145	-0.00149	-0.00122	-0.00080893	-0.00050295	9.544e-05	0.00528	0.0105	0.01573	0.01937	0.01836	0.01577	0.01342	0.01678	0.01682	0.02264
457.396	-0.00102	-0.00103	-0.00114	-0.00125	-0.00080659	-0.00058491	-0.00022269	0.00022525	0.00544	0.01062	0.01563	0.01936	0.01824	0.01563	0.01299	0.01651	0.01648	0.02214
458.172	-0.00085374	-0.00090152	-0.00088704	-0.00101	-0.00041081	-0.00017758	9.338e-05	0.00048567	0.00572	0.01093	0.01577	0.01943	0.01822	0.01532	0.01275	0.01622	0.01631	0.022
458.947	-0.00070603	-0.0007287	-0.00065642	-0.00067441	4.009e-05	0.00028116	0.0004139	0.00094363	0.00622	0.0114	0.01601	0.01951	0.01819	0.01507	0.01274	0.01602	0.01628	0.02187
459.723	-0.00060223	-0.00052955	-0.00043765	-0.00034998	0.00049069	0.00071498	0.0007877	0.00139	0.00657	0.01165	0.01609	0.0196	0.01804	0.01496	0.01263	0.01569	0.01609	0.02152
460.499	-0.00056984	-0.00045633	-0.00028062	-0.00011322	0.00081734	0.00104	0.00111	0.00158	0.00677	0.01172	0.01618	0.01952	0.01782	0.01477	0.01228	0.01531	0.01569	0.02116
461.274	-0.00056381	-0.00042579	-0.00015085	0.00011005	0.00112	0.0013	0.00135	0.00182	0.00706	0.0118	0.01623	0.01947	0.01765	0.01442	0.01177	0.01511	0.01534	0.02092
462.05	-0.00045437	-0.00021718	6.785e-05	0.00044638	0.00171	0.00186	0.0017	0.00231	0.00756	0.01202	0.01625	0.01964	0.01765	0.01424	0.01152	0.01504	0.0151	0.02077
462.825	-0.00026192	8.392e-05	0.00046383	0.00093995	0.00248	0.00276	0.00232	0.00284	0.00814	0.01243	0.01647	0.01978	0.01785	0.01434	0.01151	0.01513	0.01491	0.02072
463.6	-0.0001095	0.00040764	0.00092485	0.0015	0.00305	0.00361	0.003	0.00356	0.00853	0.01284	0.01684	0.01989	0.018	0.01446	0.01147	0.0152	0.0148	0.02065
464.376	5.584e-05	0.00071721	0.00132	0.00198	0.00356	0.00429	0.00355	0.00417	0.00881	0.01331	0.01723	0.02006	0.01804	0.01448	0.01141	0.015	0.01476	0.02053
465.151	0.00023167	0.00101	0.0017	0.00238	0.00415	0.00499	0.00409	0.00451	0.00914	0.01375	0.01764	0.02019	0.01812	0.01453	0.0114	0.01478	0.01467	0.02042
465.926	0.00046358	0.00142	0.00213	0.00283	0.00468	0.00579	0.00469	0.00498	0.00954	0.0141	0.01804	0.02026	0.01822	0.0146	0.01149	0.01473	0.01454	0.02035
466.701	0.00068031	0.00181	0.00247	0.00327	0.00513	0.00655	0.00521	0.00551	0.00987	0.01424	0.01813	0.02028	0.01826	0.01467	0.01151	0.01465	0.01431	0.02013
467.476	0.00075184	0.00202	0.0026	0.0035	0.00549	0.00712	0.00555	0.00593	0.00989	0.01427	0.01808	0.02021	0.01816	0.01463	0.01126	0.0144	0.01393	0.01962
468.251	0.00081864	0.00214	0.00276	0.00368	0.00583	0.0076	0.00594	0.00621	0.00988	0.01442	0.01813	0.02011	0.01813	0.01442	0.01091	0.01425	0.0136	0.01916
469.026	0.00103	0.0024	0.00313	0.004	0.00631	0.00821	0.00642	0.00667	0.01011	0.01462	0.01815	0.02023	0.01832	0.01437	0.01085	0.01423	0.01345	0.01894
469.801	0.00132	0.00274	0.00354	0.00434	0.00682	0.00887	0.00694	0.00729	0.01044	0.01496	0.01833	0.02049	0.01848	0.01448	0.01102	0.01421	0.01341	0.01872
470.575	0.00151	0.00294	0.0038	0.00458	0.00715	0.00928	0.0074	0.00768	0.01061	0.01524	0.01854	0.02053	0.01852	0.01448	0.01102	0.01408	0.01329	0.01846
471.35	0.00159	0.00308	0.00386	0.00471	0.00731	0.00948	0.00756	0.00791	0.01056	0.01522	0.01842	0.02039	0.01824	0.01418	0.01087	0.0137	0.01296	0.0181
472.125	0.00159	0.00312	0.00376	0.00471	0.00745	0.0096	0.00762	0.00798	0.01045	0.01503	0.0182	0.02015	0.01786	0.01373	0.01056	0.01325	0.01241	0.01748
472.899	0.00148	0.00306	0.00365	0.00465	0.00755	0.00976	0.00779	0.00803	0.01041	0.01479	0.01797	0.01986	0.01753	0.01332	0.01009	0.01282	0.01171	0.01677
473.674	0.00141	0.00306	0.00358	0.00466	0.00761	0.00993	0.00799	0.00824	0.0105	0.01469	0.01762	0.01968	0.01719	0.01279	0.00958	0.01228	0.01103	0.016
474.448	0.0013	0.00297	0.00341	0.00461	0.00767	0.00995	0.00806	0.00832	0.01045	0.01453	0.01725	0.01943	0.01682	0.01225	0.00907	0.01166	0.01046	0.01519
475.222	0.00112	0.0028	0.00324	0.00453	0.00781	0.00989	0.0082	0.00831	0.01033	0.01438	0.01695	0.01896	0.01632	0.01177	0.00852	0.01101	0.00986	0.01444
475.997	0.00108	0.00282	0.00331	0.00462	0.00809	0.00999	0.00843	0.00834	0.01038	0.01426	0.01675	0.01846	0.01593	0.01131	0.00802	0.01043	0.00924	0.01385
476.771	0.0011	0.00299	0.00347	0.00482	0.00843	0.01025	0.00866	0.00844	0.0105	0.01414	0.01668	0.01804	0.01548	0.01084	0.00764	0.00991	0.00864	0.01325
477.545	0.00112	0.00317	0.00365	0.00513	0.00885	0.01069	0.009	0.0087	0.01067	0.01425	0.01669	0.01769	0.01492	0.01033	0.00726	0.00942	0.00822	0.01265
478.319	0.00127	0.00346	0.00401	0.00553	0.00936	0.01134	0.00948	0.00896	0.01087	0.01444	0.01667	0.01732	0.01455	0.01003	0.00701	0.00901	0.00792	0.01225
479.093	0.00146	0.00387	0.0045	0.00603	0.00998	0.01206	0.01005	0.00934	0.01107	0.01457	0.01662	0.01725	0.01434	0.00983	0.00694	0.00874	0.00759	0.01188
479.867	0.00171	0.00425	0.00506	0.00662	0.01075	0.01281	0.01077	0.00982	0.01135	0.01469	0.01673	0.01736	0.01427	0.00965	0.00682	0.0087	0.00732	0.01143
480.641	0.00201	0.00473	0.00568	0.00729	0.01147	0.01358	0.01148	0.01021	0.01174	0.01494	0.01694	0.01739	0.01432	0.0096	0.00669	0.00858	0.00714	0.01129
481.415	0.00238	0.00526	0.00625	0.00793	0.01216	0.01424	0.01203	0.01058	0.01221	0.01524	0.01707	0.01734	0.01434	0.00947	0.00668	0.00843	0.00705	0.01113
482.188	0.00268	0.00567	0.0068	0.00848	0.01302	0.01486	0.01268	0.01098	0.01253	0.01541	0.01717	0.01724	0.01433	0.00947	0.00676	0.00835	0.00702	0.01102
482.962	0.00301	0.00614	0.00745	0.00911	0.01393	0.01577	0.01347	0.01153	0.01289	0.01572	0.01737	0.01736	0.01429	0.00967	0.00685	0.00833	0.00696	0.01094
483.736	0.00337	0.00672	0.0082	0.00983	0.01485	0.01686	0.01425	0.01216	0.01338	0.01607	0.01778	0.01759	0.01425	0.00969	0.00694	0.00832	0.00688	0.01074
484.509	0.00373	0.00721	0.00887	0.01051	0.01572	0.01782	0.01504	0.01281	0.01377	0.01627	0.01796	0.0178	0.01417	0.00954	0.00694	0.00816	0.00672	0.01047
485.283	0.00404	0.00763	0.00943	0.0112	0.01661	0.01879	0.01586	0.01338	0.01409	0.01637	0.01786	0.01786	0.01404	0.00929	0.00669	0.00774	0.00638	0.01016
486.056	0.00428	0.00811	0.01	0.01184	0.01754	0.01966	0.01672	0.0138	0.01446	0.01651	0.01781	0.01778	0.0138	0.00908	0.00633	0.00723	0.00595	0.0097
486.829	0.00451	0.00866	0.01059	0.01256	0.01859	0.02059	0.01769	0.01436	0.01506	0.01674	0.01787	0.01777	0.01361	0.00892	0.00602	0.00689	0.00556	0.00921
487.602	0.00496	0.00925	0.01135	0.01346	0.01981	0.02179	0.01881	0.0151	0.01571	0.01705	0.01814	0.01782	0.01351	0.00884	0.00582	0.00675	0.00539	0.00889
488.376	0.00546	0.00993	0.01226	0.01439	0.02102	0.02316	0.02	0.0159	0.01633	0.01758	0.01852	0.01794	0.01352	0.00902	0.00572	0.00657	0.00533	0.00873
489.149	0.00589	0.01068	0.01314	0.01529	0.02233	0.02449	0.02114	0.01684	0.01696	0.01815	0.01882	0.01824	0.01347	0.00902	0.00562	0.00639	0.00527	0.00844
489.922	0.00627	0.01126	0.01397	0.01604	0.02361	0.02586	0.02239	0.01775	0.01753	0.01866	0.019	0.0184	0.01344	0.00902	0.00556	0.00635	0.00521	0.00823
490.695	0.00657	0.01173	0.01464	0.01675	0.02463	0.02718	0.02332	0.01857	0.01807	0.01906	0.01918	0.01844	0.01327	0.00889	0.0054	0.0062	0.00507	0.008
491.468	0.0068	0.01211	0.0152	0.01735	0.02558	0.02822	0.02415	0.0192	0.01843	0.01923	0.01941	0.01839	0.01314	0.00845	0.00512	0.00593	0.0048	0.00769
492.241	0.00705	0.01248	0.01576	0.01792	0.02657	0.02913	0.02507	0.01975	0.01882	0.01946	0.01939	0.01841	0.01322	0.0082	0.00488	0.00577	0.00456	0.00747
493.013	0.00729	0.01285	0.01631	0.01851	0.02757	0.03017	0.02595	0.02027	0.01928	0.01987	0.01953	0.01842	0.01316	0.00809	0.00469	0.00567	0.00438	0.00724
493.786	0.00748	0.01325	0.01684	0.01905	0.0285	0.03116	0.02674	0.02088	0.01973	0.02027	0.0198	0.01849	0.01303	0.008	0.00455	0.00559	0.00431	0.007
494.559	0.00769	0.01359	0.01732	0.0196	0.02941	0.03229	0.02759	0.02159	0.02013	0.02051	0.01994	0.01847	0.013	0.0079	0.00449	0.00552	0.0041	0.00666
495.331	0.00787	0.01386	0.01784	0.0201	0.03025	0.03325	0.0283	0.02213	0.02031	0.02067	0.01996	0.0183	0.01285	0.00757	0.0042	0.00524	0.00376	0.00618
496.104	0.0079	0.01414	0.01822	0.02041	0.03096	0.03409	0.02883	0.02251	0.02046	0.02083	0.01992	0.01803	0.0125	0.00707	0.00363	0.00471	0.00331	0.00557
496.876	0.00789	0.01431	0.01843	0.02067	0.03161	0.03477	0.02933	0.02289	0.02068	0.0208	0.01974	0.0177	0.01211	0.00646	0.00311	0.00408	0.00282	0.00491
497.649	0.00801	0.01438	0.01869	0.02098	0.03228	0.03549	0.03005	0.0233	0.02105	0.0208	0.01962	0.01738	0.01173	0.00603	0.00279	0.00365	0.00243	0.00444
498.421	0.00809	0.01459	0.01897	0.02143	0.03295	0.03623	0.03058	0.0238	0.02135	0.02082	0.01955	0.01723	0.01135	0.00574	0.00244	0.00328	0.00198	0.004
499.193	0.00819	0.01486	0.01933	0.02186	0.03369	0.03698	0.03121	0.02428	0.02158	0.02097	0.01957	0.01716	0.01121	0.0055	0.00222	0.00302	0.00169	0.00363
499.965	0.00831	0.01512	0.01968	0.02226	0.03436	0.03773	0.0318	0.02473	0.02198	0.02121	0.01946	0.01702	0.011	0.0053	0.00209	0.00284	0.00153	0.00334
500.737	0.00842	0.01534	0.02003	0.02264	0.03497	0.03842	0.0323	0.02517	0.02228	0.02133	0.01947	0.01684	0.01064	0.0051	0.00198	0.00255	0.00139	0.00306
501.509	0.00851	0.01555	0.02035	0.02292	0.03557	0.03911	0.03287	0.02579	0.02261	0.02152	0.01951	0.01676	0.01047	0.00498	0.00193	0.00229	0.00128	0.00282
502.281	0.00861	0.01559	0.02062	0.02321	0.03602	0.03976	0.03347	0.02619	0.02298	0.02164	0.01949	0.01656	0.01035	0.0048	0.00184	0.00207	0.00109	0.0025
503.053	0.00863	0.01562	0.0208	0.0234	0.03638	0.04018	0.03383	0.02656	0.02314	0.02176	0.01958	0.01639	0.01012	0.00448	0.00161	0.00186	0.00078696	0.00226
503.825	0.00858	0.0156	0.02083	0.02351	0.03667	0.04056	0.03412	0.02694	0.02338	0.02186	0.01957	0.01625	0.00978	0.00423	0.00144	0.0016	0.00056442	0.00196
504.597	0.00854	0.01555	0.02089	0.02373	0.03691	0.041	0.03453	0.02735	0.02362	0.02199	0.01955	0.01609	0.00951	0.00408	0.00137	0.00143	0.00048723	0.0018
505.369	0.00848	0.01547	0.02093	0.02381	0.03722	0.04136	0.03492	0.02779	0.02391	0.02221	0.01958	0.01593	0.0093	0.00396	0.00129	0.00135	0.00037019	0.00174
506.14	0.0083	0.01536	0.02088	0.02381	0.03738	0.04169	0.0351	0.02807	0.024	0.02233	0.0194	0.01566	0.00906	0.00379	0.00114	0.00118	0.00016303	0.00144
506.912	0.00814	0.0152	0.02083	0.02378	0.03751	0.04193	0.0354	0.02823	0.02412	0.02247	0.01941	0.01537	0.00882	0.00357	0.00108	0.00092282	5.385e-05	0.0012
507.683	0.00795	0.01501	0.02069	0.02368	0.03751	0.04199	0.0356	0.02846	0.02436	0.02254	0.01927	0.01515	0.00858	0.00326	0.00090849	0.00067592	-9.194e-05	0.00092225
508.455	0.00777	0.0148	0.02047	0.02367	0.03752	0.04211	0.03584	0.0287	0.02457	0.02258	0.01923	0.01494	0.00833	0.00315	0.00071797	0.00045975	-0.00028488	0.0006632
509.226	0.00751	0.01459	0.02022	0.02355	0.03756	0.04227	0.03608	0.029	0.02477	0.02278	0.01926	0.0147	0.00811	0.003	0.00054045	0.00032251	-0.0003517	0.00049984
509.997	0.00733	0.01444	0.02009	0.02357	0.03765	0.04246	0.0363	0.02923	0.02496	0.02282	0.01918	0.01463	0.00794	0.00285	0.00047039	0.00035304	-0.00031111	0.00043394
510.768	0.00726	0.01443	0.02004	0.02363	0.03791	0.04268	0.03657	0.02964	0.02519	0.02305	0.01924	0.0146	0.00783	0.00283	0.00051956	0.00044302	-0.00034064	0.00054364
511.54	0.00728	0.0145	0.02011	0.02376	0.03816	0.04297	0.03698	0.03006	0.02556	0.02334	0.01934	0.01471	0.00787	0.00291	0.00070354	0.0005138	-0.00021654	0.00061557
512.311	0.00733	0.0146	0.02022	0.024	0.03854	0.04345	0.03748	0.03055	0.0259	0.02363	0.01955	0.01476	0.00806	0.00309	0.00092697	0.00067525	3.765e-05	0.00090516
513.082	0.00735	0.01463	0.02032	0.02416	0.03896	0.04372	0.03779	0.03089	0.02625	0.02395	0.01973	0.01481	0.00814	0.00322	0.00119	0.00084677	0.00015146	0.00106
513.853	0.00729	0.01462	0.02037	0.02425	0.03917	0.04398	0.03807	0.03109	0.02647	0.02411	0.01973	0.01485	0.00807	0.00317	0.00135	0.00087608	0.00011881	0.00097328
514.623	0.00726	0.01464	0.02045	0.02443	0.03945	0.04423	0.03847	0.03147	0.02672	0.0243	0.0198	0.01479	0.008	0.00318	0.00141	0.00097641	0.00026693	0.00108
515.394	0.00731	0.01468	0.02054	0.02459	0.03982	0.04441	0.03887	0.03177	0.02691	0.02442	0.01982	0.01475	0.00792	0.00325	0.00148	0.00109	0.00035028	0.00117
516.165	0.00735	0.01477	0.02062	0.02481	0.04015	0.04468	0.03923	0.03196	0.02698	0.02444	0.01986	0.01467	0.00777	0.00328	0.00158	0.00112	0.00035999	0.00113
516.936	0.00722	0.01476	0.02074	0.02489	0.04046	0.04492	0.03947	0.03219	0.02695	0.02454	0.01979	0.01445	0.00747	0.00307	0.00153	0.00102	0.00024928	0.00099598
517.706	0.00708	0.01461	0.02073	0.02501	0.04065	0.04506	0.0396	0.03219	0.02685	0.02443	0.01955	0.01411	0.00707	0.00282	0.00144	0.0008013	5.755e-05	0.000751
518.477	0.00694	0.01449	0.02068	0.02503	0.04083	0.04509	0.03976	0.0322	0.02684	0.02429	0.01929	0.01363	0.00675	0.00255	0.0012	0.00051252	-9.54e-05	0.00044141
519.247	0.00673	0.01436	0.02071	0.02514	0.04106	0.0452	0.04001	0.03229	0.02678	0.02412	0.01912	0.01316	0.00642	0.00218	0.00087898	0.00013912	-0.00018396	0.0001848
520.017	0.00666	0.01433	0.02081	0.02534	0.04142	0.0455	0.04027	0.03239	0.02676	0.02405	0.01899	0.01277	0.00612	0.00192	0.00065117	-1.707e-05	-0.00027034	0.00011203
520.788	0.00669	0.01438	0.02097	0.0256	0.0419	0.04575	0.04064	0.03259	0.02688	0.02412	0.01889	0.01255	0.00583	0.00169	0.00054269	-6.459e-05	-0.00039324	-6.899e-05
521.558	0.0066	0.01447	0.02111	0.0258	0.0423	0.04608	0.04099	0.03285	0.02694	0.024	0.0187	0.01223	0.0055	0.00138	0.00030693	-0.00016426	-0.00051892	-0.00026231
522.328	0.00653	0.01451	0.02121	0.02603	0.04268	0.04635	0.04117	0.03309	0.02685	0.02388	0.0185	0.01177	0.00506	0.0009896	1.632e-05	-0.00025113	-0.00058726	-0.00042929
523.098	0.00647	0.01451	0.02127	0.02618	0.04309	0.04665	0.04131	0.03328	0.02677	0.02376	0.01832	0.01141	0.00477	0.000571	-0.00021801	-0.00043657	-0.0007397	-0.00060323
523.868	0.00633	0.01452	0.02138	0.02632	0.04347	0.04705	0.04147	0.03349	0.02687	0.02364	0.01808	0.01114	0.00457	0.00016697	-0.00052976	-0.00065156	-0.00092082	-0.0008727
524.638	0.00627	0.01461	0.0216	0.02659	0.04394	0.04752	0.04185	0.03383	0.02701	0.02367	0.01786	0.01084	0.00433	-1.184e-05	-0.0007673	-0.00078925	-0.001	-0.00096603
525.408	0.00637	0.01486	0.02194	0.02695	0.0445	0.04813	0.04242	0.03428	0.0273	0.02363	0.01775	0.01072	0.00424	-8.688e-05	-0.00080123	-0.00083232	-0.00094818	-0.00094913
526.178	0.00649	0.01518	0.02237	0.02739	0.04523	0.04881	0.04315	0.03487	0.02775	0.02383	0.01783	0.0107	0.00424	-0.00021435	-0.00082903	-0.00075751	-0.00093586	-0.00089091
526.948	0.00671	0.0155	0.02281	0.02797	0.046	0.04958	0.04393	0.03551	0.02819	0.02416	0.01793	0.01074	0.00407	-0.00022522	-0.0007574	-0.00066656	-0.00092107	-0.00085956
527.717	0.007	0.01589	0.02329	0.02847	0.04678	0.05042	0.0446	0.03609	0.02869	0.02435	0.01794	0.01079	0.00383	-0.00026307	-0.00063305	-0.00060051	-0.0009194	-0.00090947
528.487	0.00722	0.01624	0.0238	0.02893	0.04763	0.05123	0.04529	0.03681	0.02925	0.02446	0.01788	0.01086	0.00359	-0.00032223	-0.00062635	-0.00061334	-0.00082036	-0.00086706
529.256	0.00734	0.01654	0.02422	0.02937	0.04833	0.05199	0.04599	0.03733	0.02966	0.02445	0.01768	0.01072	0.00347	-0.0004078	-0.00067288	-0.00073733	-0.00083839	-0.00090549
530.026	0.00751	0.01676	0.02466	0.02987	0.04903	0.05279	0.04673	0.03784	0.03	0.02455	0.01763	0.01067	0.00345	-0.0004506	-0.000722	-0.00078651	-0.0009072	-0.00101
530.795	0.00773	0.01707	0.02509	0.03034	0.0498	0.05363	0.04753	0.0384	0.03047	0.02479	0.01766	0.01067	0.0034	-0.00034334	-0.00068117	-0.00087942	-0.00095206	-0.00099632
531.565	0.008	0.01749	0.0256	0.03086	0.05062	0.05452	0.04845	0.03894	0.03095	0.02504	0.01778	0.0108	0.00334	-0.00021363	-0.00068014	-0.00090152	-0.00094705	-0.00092063
532.334	0.00838	0.018	0.02622	0.03169	0.05163	0.05556	0.04945	0.03972	0.0316	0.02552	0.01807	0.01101	0.00353	3.05e-05	-0.00045766	-0.0007675	-0.00072092	-0.00064612
533.103	0.00889	0.01853	0.02694	0.03248	0.05265	0.05663	0.05044	0.04053	0.03239	0.02601	0.01841	0.01124	0.00371	0.00029036	-0.00019023	-0.0004065	-0.00043209	-0.00028447
533.872	0.00938	0.01903	0.02762	0.03318	0.05358	0.05755	0.05128	0.04115	0.033	0.02653	0.01879	0.01134	0.0038	0.00049167	1.266e-05	-0.00013771	-0.00020995	-5.399e-05
534.641	0.00978	0.01953	0.0282	0.03381	0.05448	0.05831	0.05199	0.04172	0.03345	0.02689	0.01888	0.01145	0.00384	0.0007149	0.00015892	-3.216e-05	-7.803e-05	9.477e-05
535.41	0.01002	0.01997	0.02867	0.03438	0.05535	0.05907	0.05255	0.04221	0.03385	0.02721	0.01905	0.01153	0.00401	0.00072865	0.00012672	8e-07	-2.1e-07	0.00015401
536.179	0.01014	0.02026	0.02901	0.03481	0.05606	0.05967	0.05315	0.04263	0.03413	0.02756	0.0192	0.01154	0.00417	0.00074486	0.00013189	6.225e-05	5.148e-05	0.00020479
536.948	0.0101	0.02036	0.02906	0.03506	0.0565	0.06008	0.05357	0.04278	0.03429	0.02777	0.01918	0.01129	0.00408	0.00066559	2.357e-05	-6.243e-05	-0.00014083	2.452e-05
537.717	0.01	0.0203	0.02912	0.03522	0.05684	0.06047	0.05378	0.04298	0.0343	0.02792	0.01915	0.011	0.00377	0.00042782	-0.00014046	-0.00020024	-0.00040344	-0.00012394
538.485	0.00995	0.02028	0.02922	0.03534	0.05724	0.06071	0.05401	0.04318	0.0343	0.02805	0.01904	0.01077	0.00341	0.00018212	-0.00028511	-0.00042884	-0.00062902	-0.00029879
539.254	0.00997	0.02036	0.02935	0.03556	0.05774	0.06103	0.05436	0.04343	0.03445	0.02817	0.01897	0.01062	0.00327	-4.793e-05	-0.00045457	-0.00058769	-0.00072637	-0.00041502
540.023	0.00994	0.02039	0.02948	0.0358	0.05811	0.06138	0.05469	0.04376	0.03473	0.02835	0.01897	0.01038	0.0031	-0.00017186	-0.00046255	-0.00063017	-0.00074857	-0.00053405
540.791	0.00986	0.02042	0.02949	0.03582	0.05833	0.06165	0.0549	0.04406	0.03477	0.02849	0.01889	0.01015	0.00274	-0.00025976	-0.00060402	-0.00064401	-0.00080898	-0.00068176
541.559	0.00975	0.02044	0.02951	0.03584	0.05858	0.06177	0.05506	0.04424	0.03479	0.02862	0.01896	0.01002	0.00253	-0.00038165	-0.00068933	-0.00080026	-0.00091057	-0.0008618
542.328	0.00971	0.02046	0.02953	0.03597	0.05886	0.06177	0.05527	0.04455	0.03498	0.02867	0.01895	0.00989	0.00246	-0.00047038	-0.00068887	-0.00088088	-0.00097628	-0.00093837
543.096	0.00966	0.02043	0.02956	0.03602	0.05902	0.06199	0.05543	0.04481	0.0351	0.02875	0.01892	0.00975	0.00239	-0.00058081	-0.0007218	-0.0008815	-0.00101	-0.00105
543.864	0.00954	0.02038	0.02958	0.03594	0.05904	0.06205	0.05563	0.04485	0.03509	0.0288	0.0188	0.00951	0.00205	-0.00065297	-0.00075811	-0.00095201	-0.00116	-0.00118
544.632	0.00959	0.02046	0.02962	0.03601	0.05912	0.06217	0.05569	0.04502	0.03514	0.02892	0.01871	0.00936	0.00171	-0.00077527	-0.00078479	-0.00099751	-0.00126	-0.00129
545.4	0.00984	0.02062	0.02991	0.03625	0.05939	0.06241	0.0559	0.04534	0.03526	0.02905	0.01876	0.00939	0.0016	-0.00079681	-0.00074063	-0.00096168	-0.00122	-0.00127
546.168	0.01014	0.02088	0.03023	0.03651	0.05968	0.06257	0.05623	0.04569	0.03558	0.02924	0.01893	0.00956	0.00162	-0.00065752	-0.00066848	-0.00085315	-0.00113	-0.00124
546.936	0.01051	0.02122	0.03054	0.03692	0.06002	0.06286	0.05659	0.04615	0.03613	0.0296	0.01917	0.00975	0.00183	-0.000455	-0.00049252	-0.00065153	-0.00089695	-0.00101
547.704	0.01088	0.02158	0.03105	0.03734	0.06044	0.06326	0.05709	0.04662	0.03658	0.03002	0.01948	0.00994	0.00209	-0.00015184	-0.00011894	-0.00038118	-0.00059732	-0.00073104
548.472	0.0113	0.022	0.03156	0.03768	0.0609	0.06362	0.05745	0.04692	0.03694	0.03037	0.01974	0.0102	0.00239	5.21e-05	0.00010884	-9.224e-05	-0.00037318	-0.00048707
549.24	0.01173	0.02237	0.03202	0.03809	0.06128	0.06395	0.05785	0.04722	0.03735	0.03072	0.02004	0.01041	0.00269	0.00018131	0.00034583	2.414e-05	-0.00021438	-0.00025436
550.007	0.01218	0.02272	0.03245	0.03851	0.06173	0.06438	0.0583	0.04757	0.03766	0.03108	0.02031	0.01056	0.00295	0.00033355	0.00058218	0.00017238	-0.00012643	1.561e-05
550.775	0.0127	0.02317	0.03292	0.03896	0.06221	0.06491	0.05878	0.04793	0.03807	0.03157	0.02072	0.01093	0.00326	0.00060959	0.00087336	0.00043841	0.00012679	0.0003053
551.542	0.01331	0.02377	0.0335	0.03954	0.06273	0.06548	0.05936	0.04848	0.03857	0.03206	0.02122	0.01133	0.0036	0.00098728	0.00123	0.00077297	0.00052917	0.00072163
552.31	0.01394	0.02432	0.03411	0.04011	0.06329	0.06609	0.05993	0.04909	0.03915	0.03242	0.02171	0.01169	0.00407	0.00133	0.0016	0.00122	0.00092717	0.00119
553.077	0.01437	0.02464	0.03455	0.04052	0.06376	0.06648	0.06044	0.04945	0.03966	0.03274	0.022	0.012	0.0044	0.00171	0.00184	0.00149	0.00117	0.00144
553.844	0.01461	0.02486	0.03483	0.04074	0.06407	0.0667	0.06078	0.0497	0.03996	0.03298	0.02217	0.01211	0.00458	0.00182	0.00192	0.00159	0.00127	0.00146
554.611	0.0148	0.02507	0.03506	0.0409	0.06435	0.06699	0.06109	0.0499	0.04014	0.03316	0.02229	0.01214	0.00469	0.00182	0.00194	0.00165	0.00135	0.00147
555.378	0.01498	0.02521	0.03528	0.04103	0.06463	0.06728	0.0614	0.04999	0.0402	0.03323	0.02226	0.01215	0.00466	0.00187	0.00197	0.00165	0.00131	0.00145
556.146	0.01519	0.02539	0.0354	0.04124	0.0649	0.06759	0.06163	0.05021	0.04032	0.03327	0.02219	0.01214	0.00458	0.0019	0.00198	0.00167	0.0012	0.00141
556.912	0.01539	0.02558	0.03553	0.04156	0.06524	0.06791	0.06192	0.05049	0.04051	0.03341	0.02224	0.01217	0.00448	0.00198	0.00206	0.00163	0.00107	0.0014
557.679	0.01562	0.02578	0.03577	0.04182	0.06572	0.06822	0.06229	0.05072	0.04083	0.03353	0.02229	0.01226	0.00442	0.00206	0.00207	0.00167	0.001	0.00142
558.446	0.01585	0.02604	0.03606	0.04213	0.06626	0.06859	0.06269	0.051	0.0412	0.03361	0.02232	0.01238	0.0044	0.00211	0.00205	0.00175	0.00108	0.00147
559.213	0.01593	0.02622	0.03626	0.04236	0.06673	0.06898	0.06305	0.05123	0.04141	0.03373	0.02216	0.01236	0.0043	0.002	0.00199	0.00169	0.00098608	0.00138
559.98	0.01593	0.02621	0.03635	0.04246	0.06711	0.06916	0.0633	0.05138	0.04162	0.03386	0.02193	0.01223	0.00418	0.00186	0.00179	0.00158	0.00074453	0.00118
560.746	0.01587	0.02625	0.03646	0.04262	0.06751	0.06937	0.06352	0.05154	0.04175	0.03398	0.02175	0.01207	0.00401	0.00173	0.00159	0.00145	0.00055079	0.00101
561.513	0.01588	0.02644	0.03673	0.04291	0.06808	0.06985	0.06388	0.0519	0.04193	0.03416	0.02178	0.01193	0.00396	0.00161	0.00146	0.00149	0.00044806	0.00103
562.279	0.01616	0.02686	0.03727	0.04352	0.06888	0.07061	0.06452	0.05243	0.0425	0.03461	0.02205	0.01216	0.00422	0.00178	0.00159	0.00181	0.00063825	0.00139
563.046	0.01663	0.02751	0.03802	0.04437	0.06993	0.0716	0.06546	0.05314	0.04326	0.03525	0.02244	0.01263	0.00465	0.00215	0.00194	0.00229	0.00107	0.00191
563.812	0.01717	0.02825	0.03881	0.04525	0.07109	0.07265	0.06651	0.05406	0.04411	0.03599	0.02306	0.01311	0.0051	0.00257	0.00233	0.00283	0.0016	0.00245
564.578	0.0177	0.0289	0.03962	0.04611	0.07223	0.07372	0.06751	0.05492	0.04497	0.03674	0.02376	0.01361	0.00549	0.00294	0.00266	0.00332	0.00213	0.00295
565.344	0.01818	0.02951	0.04041	0.04694	0.07338	0.07474	0.06853	0.05577	0.04572	0.03744	0.02427	0.01407	0.00582	0.0032	0.00297	0.00372	0.00255	0.00342
566.111	0.01852	0.03007	0.04112	0.04771	0.07447	0.07577	0.06956	0.05662	0.04631	0.03806	0.02471	0.01438	0.00611	0.00336	0.00321	0.00409	0.00286	0.00371
566.877	0.01869	0.03048	0.04168	0.04837	0.0754	0.07668	0.07046	0.05737	0.04683	0.03857	0.025	0.01454	0.00622	0.00348	0.00326	0.00424	0.00299	0.0038
567.643	0.0188	0.03077	0.04216	0.04895	0.07634	0.0775	0.07131	0.05806	0.04736	0.03904	0.02524	0.01461	0.00617	0.00356	0.00323	0.00434	0.00305	0.0039
568.408	0.01889	0.03108	0.04264	0.04954	0.0774	0.07848	0.07216	0.05867	0.04788	0.03945	0.02556	0.01462	0.0061	0.00356	0.00326	0.00444	0.00313	0.00403
569.174	0.01904	0.03138	0.04313	0.05014	0.07846	0.07949	0.07312	0.05937	0.04849	0.03994	0.02588	0.01475	0.00611	0.0036	0.00331	0.00443	0.00324	0.0042
569.94	0.0192	0.03162	0.0436	0.0507	0.07954	0.08044	0.07415	0.06011	0.04911	0.04043	0.02622	0.01496	0.00614	0.00366	0.00338	0.00444	0.0034	0.00431
570.706	0.01912	0.03175	0.04391	0.0511	0.08052	0.08127	0.07499	0.06073	0.0495	0.04076	0.02636	0.01492	0.00589	0.00361	0.00325	0.00429	0.00336	0.00418
571.471	0.01889	0.03166	0.04409	0.05136	0.08132	0.08193	0.07566	0.06121	0.04978	0.04091	0.0263	0.01463	0.00546	0.00338	0.00296	0.00393	0.00312	0.00386
572.237	0.01866	0.03155	0.0443	0.05161	0.08203	0.08255	0.07622	0.06147	0.04998	0.04095	0.02614	0.01435	0.00507	0.00302	0.00261	0.00353	0.0028	0.00356
573.002	0.01845	0.03161	0.04453	0.05188	0.08279	0.08314	0.07681	0.06175	0.05018	0.0411	0.02603	0.01408	0.00474	0.00264	0.0022	0.00314	0.00247	0.00324
573.768	0.01834	0.03174	0.04484	0.05224	0.08367	0.08381	0.0775	0.06215	0.05054	0.04135	0.02603	0.01385	0.00445	0.00238	0.00192	0.0028	0.00223	0.00291
574.533	0.01841	0.03191	0.04528	0.05275	0.08463	0.08468	0.07827	0.06262	0.05106	0.04175	0.02607	0.01379	0.00424	0.00224	0.00185	0.00261	0.00207	0.00278
575.298	0.01867	0.03226	0.04591	0.05342	0.08577	0.08575	0.07919	0.06342	0.0518	0.04239	0.02639	0.0139	0.00424	0.00224	0.00204	0.00277	0.00218	0.00286
576.063	0.01914	0.03289	0.04679	0.05436	0.08709	0.08704	0.08044	0.06444	0.05271	0.04316	0.02699	0.01421	0.00446	0.00257	0.00244	0.00312	0.00262	0.00312
576.828	0.01978	0.03367	0.04782	0.05549	0.08853	0.08845	0.08186	0.06555	0.05369	0.04408	0.02762	0.0147	0.00484	0.00305	0.00297	0.00348	0.00312	0.00344
577.593	0.02045	0.03451	0.04891	0.05665	0.09	0.08979	0.0832	0.06672	0.05474	0.04506	0.02821	0.01523	0.00523	0.00345	0.00347	0.0038	0.00351	0.0037
578.358	0.02113	0.03541	0.05	0.05782	0.0914	0.09105	0.08447	0.06783	0.05578	0.046	0.02876	0.0157	0.00548	0.00382	0.00384	0.00408	0.00387	0.00396
579.123	0.02186	0.03626	0.051	0.05895	0.09275	0.0923	0.08563	0.06887	0.05679	0.0469	0.02933	0.01611	0.00576	0.00414	0.00428	0.00441	0.00426	0.00424
579.888	0.02255	0.03715	0.05192	0.06007	0.09408	0.09347	0.08674	0.06992	0.05779	0.04788	0.03005	0.01656	0.00617	0.00447	0.00477	0.00481	0.00466	0.00455
580.653	0.02322	0.03803	0.05281	0.06114	0.09534	0.09449	0.08782	0.07102	0.05883	0.04887	0.03081	0.01704	0.00654	0.00483	0.0052	0.00518	0.00507	0.00485
581.417	0.02378	0.03865	0.05357	0.06201	0.0964	0.09538	0.08869	0.07188	0.05967	0.04961	0.03136	0.01741	0.00679	0.00517	0.0056	0.0055	0.00538	0.00503
582.182	0.02412	0.03909	0.0541	0.06264	0.09721	0.0961	0.08934	0.07257	0.06023	0.05014	0.03172	0.01754	0.007	0.00534	0.00586	0.00573	0.00558	0.00515
582.946	0.02426	0.0394	0.0544	0.06309	0.09782	0.09654	0.08975	0.07316	0.06063	0.05049	0.03197	0.01754	0.00705	0.00534	0.00588	0.00575	0.00572	0.00511
583.711	0.02433	0.03956	0.05458	0.06335	0.09823	0.09669	0.08997	0.07337	0.06075	0.05055	0.03202	0.01741	0.00689	0.00523	0.00572	0.00547	0.00563	0.00488
584.475	0.02441	0.03967	0.05467	0.06344	0.09849	0.09665	0.08991	0.07336	0.06076	0.05045	0.03193	0.01725	0.00664	0.00498	0.00549	0.00512	0.00534	0.00457
585.24	0.02438	0.03971	0.05467	0.06346	0.09857	0.09653	0.08961	0.07327	0.06071	0.05029	0.03187	0.01703	0.00632	0.00469	0.00521	0.00478	0.00499	0.00424
586.004	0.02427	0.0396	0.05454	0.06332	0.09849	0.09633	0.08924	0.073	0.06049	0.0501	0.0317	0.0167	0.00597	0.00444	0.00488	0.00446	0.00465	0.00397
586.768	0.02414	0.03942	0.0543	0.06301	0.09826	0.09595	0.0887	0.07263	0.0602	0.04987	0.03149	0.01634	0.00568	0.00413	0.00457	0.00417	0.00435	0.00364
587.532	0.02406	0.03921	0.05405	0.06266	0.09785	0.0954	0.0881	0.07228	0.05984	0.04961	0.0313	0.01603	0.00541	0.00386	0.00425	0.00384	0.00413	0.00336
588.296	0.02404	0.03904	0.0538	0.06232	0.09736	0.09485	0.08752	0.07187	0.05939	0.04932	0.031	0.01582	0.00509	0.00366	0.00395	0.00356	0.00392	0.0032
589.06	0.02395	0.03887	0.05353	0.06192	0.09682	0.09433	0.08691	0.07134	0.05896	0.04897	0.03066	0.01562	0.00487	0.00351	0.00383	0.00332	0.00372	0.00306
589.824	0.02381	0.03866	0.05319	0.06149	0.0962	0.09363	0.08634	0.07086	0.0586	0.04864	0.0304	0.01544	0.00481	0.00349	0.00376	0.00318	0.00363	0.003
590.587	0.02372	0.0384	0.05286	0.06106	0.09547	0.09277	0.08564	0.07016	0.05816	0.04824	0.0302	0.01531	0.00466	0.00349	0.0036	0.0031	0.00359	0.00296
591.351	0.02364	0.03812	0.0525	0.06051	0.09454	0.09184	0.08475	0.06932	0.05761	0.04779	0.02992	0.0151	0.00445	0.00354	0.00345	0.003	0.00355	0.00292
592.115	0.02342	0.03775	0.05199	0.0598	0.09333	0.09077	0.08368	0.06848	0.05696	0.0474	0.02954	0.0148	0.00434	0.00351	0.00325	0.00296	0.00347	0.00287
592.878	0.02296	0.0371	0.05117	0.05886	0.09181	0.0894	0.08234	0.06743	0.05612	0.04687	0.02899	0.01443	0.0042	0.00327	0.00296	0.00281	0.00331	0.0028
593.642	0.02246	0.03633	0.05011	0.05767	0.09003	0.08767	0.08086	0.06619	0.0551	0.04609	0.02832	0.01404	0.00397	0.00309	0.00269	0.00262	0.00316	0.00266
594.405	0.02194	0.03559	0.04903	0.05642	0.08814	0.08575	0.07925	0.06479	0.05397	0.04521	0.02767	0.01359	0.00371	0.00293	0.0025	0.00245	0.00302	0.0024
595.168	0.02138	0.03482	0.04793	0.05514	0.08619	0.08384	0.07764	0.06338	0.05273	0.04428	0.02695	0.01306	0.00349	0.00279	0.00236	0.00227	0.00281	0.00228
595.932	0.02072	0.03398	0.04674	0.05375	0.08416	0.08187	0.07597	0.06189	0.05145	0.04325	0.02621	0.01259	0.00332	0.00265	0.00222	0.00209	0.00254	0.00215
596.695	0.01991	0.03297	0.04547	0.05217	0.08192	0.07965	0.07407	0.06022	0.05017	0.04204	0.02538	0.01201	0.00306	0.00244	0.00206	0.00184	0.00231	0.00191
597.458	0.01908	0.03181	0.04401	0.05046	0.07949	0.07721	0.07188	0.05844	0.04864	0.04071	0.02436	0.01129	0.00267	0.00211	0.00174	0.00157	0.00202	0.00153
598.221	0.01822	0.03059	0.04241	0.04868	0.07693	0.07466	0.06949	0.05654	0.04696	0.03928	0.02332	0.01052	0.00217	0.00166	0.00127	0.00122	0.00161	0.00108
598.984	0.01731	0.02937	0.04075	0.04681	0.07421	0.07199	0.06699	0.05467	0.0453	0.03786	0.02222	0.00974	0.00164	0.00121	0.00081028	0.00078055	0.00115	0.00063607
599.747	0.01641	0.02808	0.03901	0.04492	0.07148	0.06929	0.06454	0.05279	0.04359	0.03642	0.02115	0.00901	0.00122	0.00071937	0.00047952	0.0003585	0.00063279	0.00019736
600.51	0.01548	0.02678	0.03726	0.04298	0.06883	0.06659	0.06213	0.05085	0.04196	0.0349	0.01994	0.00833	0.00080485	0.00031053	0.00013358	-5.362e-05	0.00018649	-0.000156
601.272	0.01458	0.02547	0.03559	0.04101	0.06606	0.06389	0.05968	0.04889	0.04029	0.03326	0.0188	0.00753	0.00035168	1.036e-05	-0.00019811	-0.00041784	-0.00017879	-0.00052226
602.035	0.01369	0.02419	0.03394	0.03909	0.06336	0.06129	0.05725	0.04697	0.03856	0.03177	0.01758	0.0067	-6.324e-05	-0.00042391	-0.00060354	-0.00074275	-0.00055955	-0.00085909
602.798	0.01281	0.02292	0.03233	0.03725	0.06067	0.05877	0.05481	0.04516	0.0369	0.03023	0.01651	0.006	-0.0004	-0.00078653	-0.00096679	-0.00103	-0.00085934	-0.00106
603.56	0.01206	0.02176	0.03077	0.03553	0.05805	0.05632	0.05251	0.04341	0.03536	0.02881	0.01566	0.0055	-0.00055462	-0.00098088	-0.00117	-0.00116	-0.00102	-0.00121
604.322	0.01148	0.02077	0.02943	0.03399	0.05566	0.05397	0.05032	0.04178	0.03404	0.0277	0.01496	0.00516	-0.00064711	-0.00097612	-0.0012	-0.00108	-0.00094301	-0.00109
605.085	0.01105	0.01989	0.02817	0.03262	0.05334	0.05184	0.04832	0.04034	0.03284	0.02671	0.01435	0.00488	-0.00049501	-0.00093003	-0.00114	-0.00093514	-0.00090708	-0.00104
605.847	0.01059	0.01901	0.02695	0.03112	0.05103	0.04977	0.04637	0.03888	0.03165	0.02574	0.01375	0.00468	-0.00045425	-0.00081271	-0.00117	-0.00088357	-0.00087205	-0.00097099
606.609	0.01012	0.01815	0.02578	0.02963	0.04873	0.0478	0.04441	0.03738	0.0305	0.02472	0.01314	0.00442	-0.00041341	-0.00080668	-0.00105	-0.00081102	-0.00085197	-0.00086531
607.371	0.00979	0.0174	0.02472	0.02833	0.04665	0.04604	0.04259	0.03598	0.02934	0.02382	0.01256	0.00417	-0.00023047	-0.00075008	-0.00084675	-0.00071248	-0.00075223	-0.00071344
608.133	0.00954	0.01676	0.0238	0.0272	0.04467	0.04427	0.04089	0.03469	0.0283	0.02305	0.01206	0.00409	1.02e-05	-0.0005149	-0.00061396	-0.00046293	-0.00052916	-0.00044062
608.895	0.00928	0.01605	0.02281	0.02597	0.04264	0.04246	0.03916	0.0333	0.02718	0.02214	0.01158	0.00394	0.00023336	-0.00029936	-0.00031355	-0.000193	-0.00033172	-0.00017414
609.657	0.00892	0.01536	0.02177	0.02479	0.04077	0.04067	0.03755	0.03201	0.0261	0.02139	0.01114	0.0039	0.00047518	-8.879e-05	-8.147e-05	6.14e-05	-8.702e-05	1.184e-05
610.419	0.00842	0.01449	0.0206	0.02355	0.03883	0.03881	0.03577	0.0306	0.02495	0.02049	0.01063	0.00374	0.00053568	3.6e-05	-6.74e-06	8.519e-05	4.87e-05	7.06e-05
611.181	0.00779	0.01348	0.01925	0.02208	0.03674	0.03692	0.03401	0.02909	0.02371	0.01953	0.00997	0.00332	0.00050608	-1.911e-05	-5.994e-05	6.439e-05	-7.41e-06	8.522e-05
611.943	0.00696	0.01233	0.0178	0.02046	0.03453	0.03485	0.03203	0.02744	0.02236	0.01834	0.00906	0.00279	0.00017868	-0.00028998	-0.00020945	-0.00022765	-0.00024408	-0.00013774
612.704	0.00607	0.01111	0.01633	0.01879	0.03226	0.03279	0.03005	0.02574	0.02087	0.01701	0.00802	0.00222	-0.00018013	-0.00058704	-0.00038565	-0.00063644	-0.00057911	-0.0005685
613.466	0.0051	0.00986	0.01484	0.01709	0.03001	0.03074	0.02792	0.02392	0.01923	0.01557	0.00699	0.00154	-0.00062965	-0.0008948	-0.00069793	-0.00095534	-0.00092515	-0.00091365
614.227	0.00424	0.00876	0.01344	0.01557	0.02791	0.02868	0.02597	0.02225	0.0177	0.0142	0.00604	0.0009028	-0.00089702	-0.0012	-0.00098222	-0.00117	-0.00118	-0.00117
614.989	0.00348	0.0077	0.01214	0.01413	0.0259	0.02682	0.02422	0.02065	0.01627	0.01303	0.00518	0.00042825	-0.00112	-0.00132	-0.00124	-0.00134	-0.00135	-0.00132
615.75	0.0027	0.00665	0.01087	0.01265	0.02383	0.02493	0.02246	0.01916	0.01497	0.01175	0.00434	4.432e-05	-0.00138	-0.00142	-0.00141	-0.00154	-0.00147	-0.00154
616.511	0.0019	0.00558	0.00961	0.01123	0.02189	0.02318	0.02071	0.01765	0.01362	0.01046	0.00351	-0.00040023	-0.00158	-0.00159	-0.00161	-0.00173	-0.00162	-0.00176
617.272	0.00121	0.00475	0.0086	0.01007	0.02026	0.02168	0.01913	0.01624	0.01245	0.00938	0.00291	-0.00075387	-0.00174	-0.00176	-0.00178	-0.00187	-0.00169	-0.00194
618.033	0.00083293	0.00413	0.00779	0.00917	0.01883	0.02044	0.01779	0.0151	0.01143	0.00842	0.00238	-0.00094731	-0.00178	-0.00165	-0.00181	-0.00187	-0.00173	-0.00189
618.794	0.00077986	0.00388	0.00739	0.00852	0.0177	0.01946	0.01687	0.01428	0.01067	0.00774	0.00218	-0.00092006	-0.00152	-0.00136	-0.00151	-0.00156	-0.00149	-0.00162
619.555	0.00090494	0.00375	0.00714	0.00812	0.01685	0.0187	0.01602	0.01358	0.01011	0.00721	0.00211	-0.00066717	-0.00126	-0.00102	-0.00111	-0.00119	-0.00112	-0.00131
620.316	0.00105	0.00367	0.00693	0.00781	0.01609	0.01805	0.01529	0.01293	0.00959	0.00686	0.00199	-0.00042643	-0.0009163	-0.00067472	-0.00078712	-0.00080176	-0.00074348	-0.00089591
621.077	0.00115	0.0036	0.00663	0.00752	0.01535	0.01751	0.01462	0.01228	0.00912	0.00639	0.00189	-0.00035538	-0.00061926	-0.00045521	-0.00060621	-0.00046664	-0.00043251	-0.00055517
621.837	0.00134	0.00357	0.0063	0.00722	0.01474	0.01693	0.01411	0.01174	0.00871	0.00609	0.00182	-0.00020262	-0.00051243	-0.00023217	-0.00038407	-0.00018929	-0.00022034	-0.00024637
622.598	0.00148	0.0035	0.00603	0.007	0.01411	0.01641	0.0136	0.01126	0.00828	0.00578	0.00174	-0.00018681	-0.00047635	-7.721e-05	-9.21e-05	-1.759e-05	-7.342e-05	-5.386e-05
623.359	0.00161	0.00353	0.00581	0.00679	0.0136	0.01591	0.01306	0.01088	0.00792	0.00543	0.0016	-0.00017885	-0.00039482	4.456e-05	0.00010597	0.0001022	0.00012691	9.828e-05
624.119	0.00174	0.00355	0.00564	0.0066	0.01313	0.01543	0.01261	0.01051	0.00764	0.00521	0.00159	-8.007e-05	-0.00024669	0.00017551	0.00029766	0.00032908	0.00035822	0.0003317
624.88	0.00194	0.00367	0.0054	0.0064	0.01262	0.01497	0.01222	0.01018	0.00741	0.00499	0.00161	2.25e-05	-0.00019566	0.00033699	0.0005972	0.00056576	0.00058696	0.00061527
625.64	0.00218	0.00379	0.00517	0.00622	0.01211	0.0145	0.01186	0.00994	0.00726	0.00489	0.00159	0.0001866	-8.934e-05	0.00056172	0.00084899	0.00076495	0.00085106	0.0008768
626.4	0.00249	0.00393	0.00506	0.00611	0.0117	0.01413	0.0116	0.00978	0.00717	0.00482	0.00168	0.00033834	0.00018002	0.00071589	0.0012	0.00108	0.00116	0.00117
627.16	0.00294	0.0042	0.00514	0.00617	0.01144	0.01392	0.01147	0.00974	0.00731	0.00494	0.00194	0.00073541	0.00064987	0.00115	0.00172	0.00153	0.00165	0.00171
627.92	0.0036	0.00477	0.0055	0.00648	0.01145	0.01389	0.01157	0.00998	0.00767	0.00528	0.0024	0.00134	0.00141	0.00185	0.00251	0.00222	0.00245	0.00247
628.68	0.00442	0.00548	0.00602	0.00698	0.01161	0.01402	0.01182	0.01032	0.00809	0.00571	0.00302	0.00198	0.0022	0.00271	0.00338	0.00304	0.00334	0.00326
629.44	0.00503	0.00597	0.00641	0.00732	0.01162	0.01386	0.01183	0.01054	0.0083	0.00596	0.00346	0.00237	0.00276	0.00333	0.00408	0.00368	0.00397	0.00384
630.2	0.00537	0.00621	0.00656	0.00738	0.01135	0.01356	0.01163	0.01056	0.00829	0.006	0.00369	0.00253	0.00325	0.0037	0.00454	0.00407	0.0044	0.00431
630.96	0.00559	0.0063	0.00659	0.0073	0.01107	0.01323	0.01134	0.01041	0.00821	0.00598	0.00391	0.00274	0.00369	0.00404	0.00489	0.00444	0.00483	0.0047
631.72	0.00584	0.00638	0.00662	0.00728	0.01083	0.01292	0.01106	0.01022	0.00812	0.00595	0.00412	0.00298	0.00408	0.00436	0.00529	0.0048	0.00525	0.00508
632.479	0.00607	0.00649	0.00664	0.00728	0.01058	0.01255	0.0107	0.00993	0.00788	0.00583	0.00419	0.00306	0.00431	0.00464	0.00559	0.00505	0.00557	0.00539
633.239	0.00625	0.00654	0.0067	0.00723	0.01032	0.01212	0.01029	0.00956	0.00754	0.00565	0.00415	0.00308	0.00455	0.00492	0.00572	0.00524	0.00578	0.00557
633.998	0.00636	0.00651	0.00674	0.00713	0.00999	0.01167	0.00981	0.00917	0.00712	0.0054	0.00409	0.00313	0.00485	0.00513	0.00595	0.0054	0.00594	0.00577
634.758	0.00629	0.00639	0.00662	0.00689	0.00949	0.01114	0.0092	0.00864	0.00664	0.00506	0.00393	0.00315	0.00494	0.00526	0.00607	0.00544	0.00601	0.00588
635.517	0.00599	0.00605	0.00622	0.00648	0.00881	0.01039	0.0084	0.00791	0.00591	0.00457	0.00353	0.00298	0.00471	0.00514	0.00586	0.00533	0.0059	0.00571
636.276	0.00552	0.00549	0.00556	0.00586	0.00791	0.00944	0.00746	0.00698	0.00498	0.00386	0.00293	0.00258	0.00426	0.00477	0.00542	0.00498	0.0055	0.00534
637.035	0.00491	0.00482	0.00479	0.00506	0.00691	0.00836	0.00644	0.00598	0.00409	0.00302	0.00228	0.00212	0.00374	0.00426	0.00492	0.00452	0.005	0.0049
637.794	0.00442	0.00428	0.00414	0.00433	0.006	0.00745	0.0055	0.00505	0.00328	0.0023	0.00165	0.00179	0.00332	0.00388	0.00443	0.00414	0.0046	0.00451
638.553	0.00419	0.00398	0.00378	0.00391	0.00533	0.00676	0.00473	0.00427	0.00263	0.00175	0.00115	0.00164	0.00304	0.00372	0.00411	0.00387	0.0044	0.00425
639.312	0.00412	0.00386	0.00359	0.0037	0.00485	0.00616	0.0041	0.00366	0.00214	0.00132	0.00077902	0.00154	0.00287	0.00364	0.00394	0.00372	0.00423	0.00411
640.071	0.00408	0.00377	0.00344	0.0035	0.00436	0.00561	0.00354	0.00312	0.00171	0.00095023	0.00043297	0.00139	0.00274	0.00353	0.00372	0.0036	0.00397	0.00396
640.83	0.00403	0.00368	0.00333	0.00329	0.00391	0.00513	0.00307	0.00271	0.00136	0.00062724	0.00017467	0.00127	0.00265	0.00339	0.00351	0.00352	0.00375	0.00383
641.589	0.00401	0.00362	0.00322	0.00309	0.00348	0.0047	0.00266	0.00232	0.00111	0.00038642	2.803e-05	0.00121	0.00254	0.00325	0.00338	0.00347	0.00363	0.00375
642.347	0.00397	0.00352	0.00302	0.00288	0.00303	0.00419	0.00216	0.00181	0.00084436	0.0001706	-0.00014136	0.00109	0.00227	0.0031	0.00322	0.00334	0.00349	0.00359
643.106	0.00389	0.00337	0.00281	0.00265	0.00255	0.00364	0.00162	0.00126	0.00051304	-8.823e-05	-0.00035906	0.00086565	0.002	0.00281	0.00302	0.00313	0.00325	0.00335
643.864	0.0038	0.00323	0.00264	0.0024	0.00213	0.00315	0.00124	0.0007837	0.0002513	-0.00032022	-0.00048394	0.00060719	0.00184	0.00255	0.00285	0.00295	0.00298	0.00314
644.623	0.00368	0.00309	0.0025	0.00216	0.00179	0.00267	0.00092206	0.0003911	5.578e-05	-0.00043132	-0.00048352	0.00042368	0.00171	0.00242	0.00273	0.00285	0.00274	0.00296
645.381	0.00355	0.00291	0.00235	0.00197	0.00152	0.00217	0.00060121	4.469e-05	-0.00014242	-0.00050568	-0.00049429	0.00026826	0.0016	0.00234	0.00261	0.00275	0.00257	0.00283
646.139	0.00342	0.00274	0.00219	0.00184	0.0013	0.00171	0.00032872	-0.00019931	-0.00028094	-0.00055593	-0.00047832	0.00014826	0.00153	0.00223	0.00254	0.00266	0.00247	0.00278
646.897	0.00319	0.00249	0.00196	0.00163	0.00097664	0.0012	3.7e-07	-0.00049572	-0.00049452	-0.00066436	-0.0005003	-5.621e-05	0.00131	0.00188	0.00237	0.00248	0.00226	0.00259
647.656	0.00281	0.00211	0.00158	0.00122	0.0004812	0.00057812	-0.00044974	-0.00097405	-0.00092541	-0.00097334	-0.00072372	-0.00035045	0.00084509	0.00138	0.00199	0.00212	0.00188	0.00214
648.414	0.00232	0.00163	0.00107	0.00069616	-8.422e-05	-0.00013192	-0.00096319	-0.00149	-0.00143	-0.00136	-0.00103	-0.00061413	0.00033079	0.00091324	0.00156	0.00167	0.00147	0.00168
649.171	0.00173	0.00103	0.00047007	0.00013507	-0.0006602	-0.00083809	-0.00153	-0.002	-0.00186	-0.00172	-0.00138	-0.00093042	-0.00010072	0.00048151	0.00113	0.0012	0.00097974	0.00122
649.929	0.00103	0.00033914	-0.00014642	-0.0004873	-0.00128	-0.00154	-0.00215	-0.00247	-0.00232	-0.00213	-0.00178	-0.00133	-0.00051147	3.064e-05	0.00063272	0.00069748	0.00043302	0.00068264
650.687	0.00030299	-0.00033985	-0.00073621	-0.00112	-0.0019	-0.00222	-0.00264	-0.00282	-0.00276	-0.00254	-0.0021	-0.00175	-0.00093445	-0.0004586	8.536e-05	0.00019978	-2.24e-05	0.00018558
651.445	-0.00031785	-0.00093781	-0.00129	-0.0017	-0.00245	-0.00282	-0.00305	-0.00312	-0.00307	-0.00283	-0.00233	-0.00208	-0.00133	-0.00088014	-0.00039954	-0.00027754	-0.00040707	-0.00019893
652.202	-0.00087837	-0.00147	-0.00181	-0.0022	-0.00294	-0.00338	-0.00356	-0.00346	-0.00343	-0.00318	-0.00263	-0.00239	-0.00167	-0.00127	-0.00079643	-0.00070799	-0.00076409	-0.00056738
652.96	-0.00131	-0.00188	-0.00223	-0.00258	-0.00337	-0.00382	-0.00402	-0.00375	-0.00379	-0.00355	-0.00298	-0.00271	-0.00197	-0.00166	-0.0012	-0.00107	-0.00103	-0.00093282
653.717	-0.00157	-0.00215	-0.00244	-0.00281	-0.0037	-0.00405	-0.00431	-0.00385	-0.00392	-0.00368	-0.00323	-0.00287	-0.00217	-0.00194	-0.00145	-0.00136	-0.00128	-0.00121
654.475	-0.00175	-0.00229	-0.00256	-0.00295	-0.00393	-0.00421	-0.00443	-0.00383	-0.00395	-0.00367	-0.00329	-0.00282	-0.00227	-0.00209	-0.00157	-0.00155	-0.00142	-0.0014
655.232	-0.00185	-0.00238	-0.00265	-0.00305	-0.004	-0.00431	-0.00441	-0.00376	-0.00377	-0.0036	-0.00323	-0.00269	-0.0022	-0.00196	-0.00154	-0.0016	-0.0014	-0.00145
655.989	-0.00183	-0.00238	-0.00263	-0.003	-0.00393	-0.00419	-0.00425	-0.00351	-0.00346	-0.00335	-0.00297	-0.00242	-0.00189	-0.00168	-0.00142	-0.00145	-0.00122	-0.00127
656.746	-0.00174	-0.00227	-0.00253	-0.00284	-0.00379	-0.004	-0.00402	-0.00323	-0.00313	-0.00306	-0.0027	-0.00219	-0.00155	-0.00145	-0.00126	-0.00126	-0.00101	-0.0011
657.504	-0.00151	-0.00202	-0.00236	-0.00256	-0.0035	-0.00376	-0.00371	-0.00305	-0.00278	-0.00276	-0.00232	-0.00183	-0.00123	-0.00119	-0.00105	-0.00108	-0.00079855	-0.00095027
658.261	-0.00112	-0.00161	-0.00201	-0.0021	-0.00303	-0.0034	-0.00317	-0.0027	-0.00238	-0.00229	-0.00186	-0.00135	-0.00083926	-0.00080522	-0.00068207	-0.00077476	-0.00037364	-0.00065406
659.017	-0.00058048	-0.00108	-0.00154	-0.00155	-0.00245	-0.00287	-0.0026	-0.00226	-0.00188	-0.00173	-0.00138	-0.00081274	-0.00035148	-0.00036261	-0.00022761	-0.00034803	7.318e-05	-0.00021142
659.774	-8.466e-05	-0.000577	-0.00107	-0.00098835	-0.00189	-0.00243	-0.00212	-0.00183	-0.00148	-0.00122	-0.00095428	-0.0003681	7.778e-05	0.00010563	0.00017515	0.00011973	0.00049317	0.00013054
660.531	0.00016928	-0.00029232	-0.00082084	-0.00068646	-0.00165	-0.0022	-0.00181	-0.00146	-0.00119	-0.00083237	-0.00059738	3.22e-06	0.00030445	0.00039918	0.00039077	0.00040504	0.0007611	0.0003346
661.288	0.00014419	-0.00024745	-0.00076465	-0.00067316	-0.00164	-0.00215	-0.00171	-0.00131	-0.00096554	-0.00058542	-0.00037388	0.00028927	0.00048215	0.00051672	0.00051274	0.00048094	0.00084894	0.0003997
662.044	-7.452e-05	-0.00045298	-0.00096476	-0.00088155	-0.00185	-0.00224	-0.00179	-0.00136	-0.00101	-0.00058879	-0.00025292	0.00043246	0.00052297	0.00047921	0.00036562	0.00050178	0.00094431	0.00028189
662.801	-0.00039653	-0.00079997	-0.00126	-0.00123	-0.0021	-0.00237	-0.00197	-0.00153	-0.00107	-0.00056934	-0.00019413	0.00045566	0.00055202	0.00041065	0.00021815	0.00040574	0.00089607	0.00026292
663.557	-0.00059402	-0.00096237	-0.00147	-0.00143	-0.00222	-0.00237	-0.00205	-0.00152	-0.00102	-0.00042723	2.603e-05	0.00067029	0.00074915	0.00047248	0.0001903	0.00055814	0.001	0.00027378
664.314	-0.00058698	-0.00091836	-0.00145	-0.00142	-0.00216	-0.00228	-0.00188	-0.00134	-0.00072851	-4.039e-05	0.0004574	0.00099755	0.00112	0.00073526	0.00048387	0.00089812	0.00134	0.00053655
665.07	-0.00036964	-0.00067943	-0.00121	-0.00119	-0.0019	-0.00195	-0.00148	-0.0008865	-0.00020004	0.00059949	0.00106	0.00161	0.0016	0.00119	0.00096121	0.00131	0.0018	0.001
665.826	-4.325e-05	-0.00032236	-0.00075348	-0.00081022	-0.00157	-0.00151	-0.00101	-0.00032564	0.00041429	0.00138	0.00168	0.00223	0.00216	0.00178	0.00147	0.00185	0.00243	0.00152
666.582	0.0002431	-1.092e-05	-0.00047506	-0.00051548	-0.00128	-0.00114	-0.00066859	0.00013777	0.00093532	0.00203	0.0023	0.00278	0.00255	0.00215	0.00188	0.00231	0.00285	0.00191
667.338	0.00047485	0.00028617	-0.0001819	-0.00024902	-0.00102	-0.00085318	-0.0003333	0.00054877	0.0015	0.00263	0.00287	0.00338	0.00298	0.00249	0.00224	0.00267	0.00319	0.00215
668.094	0.00070826	0.00056355	5.833e-05	2.452e-05	-0.00079349	-0.0004849	4.766e-05	0.00092112	0.00196	0.00312	0.00338	0.00398	0.00341	0.00277	0.00248	0.00293	0.00344	0.00235
668.85	0.00106	0.00089609	0.00041417	0.00037576	-0.00040249	-0.00013047	0.00041899	0.0013	0.00241	0.00357	0.00388	0.00449	0.00377	0.00306	0.00276	0.00309	0.00366	0.00257
669.606	0.00143	0.00125	0.0007251	0.00079262	-3.664e-05	0.00014829	0.00074661	0.00164	0.00279	0.00391	0.00425	0.00486	0.00411	0.0033	0.00292	0.00325	0.00385	0.00276
670.362	0.00172	0.00164	0.00103	0.00115	0.00030251	0.00038787	0.001	0.00186	0.00312	0.00415	0.00452	0.0052	0.00439	0.0035	0.00314	0.00337	0.00391	0.00288
671.117	0.00211	0.00209	0.00147	0.00165	0.00069406	0.00064254	0.00132	0.00207	0.00349	0.00445	0.00488	0.00556	0.00466	0.00373	0.00329	0.00356	0.00409	0.00294
671.873	0.0024	0.00239	0.00187	0.00205	0.00101	0.00093726	0.00162	0.00229	0.00368	0.00469	0.00512	0.00586	0.00482	0.00388	0.00335	0.00358	0.00419	0.00301
672.628	0.00247	0.00253	0.00201	0.00219	0.00115	0.00105	0.00172	0.00241	0.00367	0.00474	0.00517	0.00602	0.00482	0.00383	0.0032	0.00339	0.00403	0.00286
673.384	0.00243	0.00257	0.00199	0.00224	0.00112	0.00105	0.00169	0.00235	0.00346	0.00462	0.00515	0.00595	0.00467	0.00364	0.00291	0.00313	0.00379	0.0026
674.139	0.0024	0.00261	0.00195	0.00226	0.00108	0.00105	0.00172	0.00231	0.00332	0.0045	0.00512	0.00592	0.0045	0.00344	0.00267	0.00288	0.00356	0.00239
674.894	0.0025	0.00273	0.00202	0.00243	0.00115	0.00116	0.00185	0.00234	0.00332	0.0045	0.00525	0.00598	0.0046	0.00338	0.00255	0.0027	0.00338	0.00234
675.65	0.00256	0.00286	0.00207	0.00263	0.00133	0.00132	0.00198	0.00252	0.00334	0.00453	0.00546	0.00604	0.00472	0.00347	0.00252	0.00264	0.00339	0.00237
676.405	0.00253	0.00292	0.00207	0.00273	0.00146	0.00142	0.00212	0.00268	0.0035	0.00459	0.00565	0.00614	0.00487	0.00356	0.00255	0.00266	0.00349	0.0024
677.16	0.00253	0.00302	0.00211	0.00288	0.00168	0.00173	0.00237	0.00287	0.00367	0.00482	0.00588	0.00629	0.00507	0.00369	0.00257	0.00276	0.00366	0.00249
677.915	0.00273	0.00329	0.00232	0.00323	0.00211	0.00228	0.00277	0.0032	0.00395	0.00525	0.00635	0.00665	0.00534	0.00395	0.00279	0.003	0.0039	0.00269
678.67	0.00309	0.00366	0.0027	0.00373	0.0027	0.00287	0.0033	0.00374	0.00437	0.00588	0.00694	0.00708	0.00575	0.00433	0.00314	0.00332	0.00424	0.00314
679.424	0.00343	0.00404	0.00304	0.00419	0.00325	0.00339	0.00381	0.00428	0.00477	0.00638	0.00748	0.00758	0.00621	0.0047	0.00352	0.0036	0.00456	0.00357
680.179	0.0037	0.00438	0.00332	0.00457	0.00371	0.0038	0.00416	0.00459	0.00512	0.00676	0.00787	0.00796	0.00649	0.00494	0.00376	0.0038	0.00473	0.00384
680.934	0.00394	0.00468	0.00364	0.00493	0.00416	0.00415	0.00438	0.00475	0.00546	0.00711	0.0081	0.00814	0.0067	0.00508	0.00388	0.00387	0.00479	0.00406
681.688	0.00415	0.00492	0.00396	0.00528	0.00463	0.00443	0.00454	0.00482	0.00569	0.0073	0.00827	0.00832	0.00692	0.00516	0.004	0.00388	0.00478	0.00415
682.443	0.00427	0.00505	0.00419	0.00556	0.00506	0.00464	0.00462	0.00484	0.00569	0.00734	0.00835	0.00841	0.00703	0.00511	0.00403	0.00385	0.00474	0.00415
683.197	0.00421	0.00506	0.00436	0.00567	0.0053	0.00474	0.00454	0.00469	0.00552	0.00718	0.00815	0.00832	0.00698	0.00491	0.00386	0.00368	0.00454	0.00398
683.951	0.00404	0.00495	0.00443	0.00566	0.00531	0.00471	0.00431	0.00429	0.0052	0.00683	0.00778	0.00807	0.00679	0.00456	0.00348	0.00336	0.00409	0.00366
684.706	0.00387	0.0048	0.00445	0.00561	0.00522	0.00455	0.00392	0.00374	0.00477	0.00644	0.00744	0.00775	0.00655	0.00413	0.0031	0.00299	0.00358	0.00332
685.46	0.00361	0.00459	0.00442	0.00546	0.00502	0.0042	0.00343	0.00314	0.00433	0.00604	0.00705	0.00736	0.00631	0.00365	0.00268	0.0026	0.00307	0.00293
686.214	0.00318	0.00426	0.00423	0.00515	0.00466	0.00374	0.00286	0.00252	0.00383	0.00554	0.0066	0.00692	0.006	0.00313	0.0021	0.00215	0.0026	0.00253
686.968	0.00265	0.00386	0.00389	0.00472	0.00419	0.00329	0.00224	0.00181	0.00321	0.00496	0.0061	0.00647	0.00557	0.00264	0.00148	0.00168	0.00211	0.00201
687.722	0.00211	0.00342	0.00348	0.00424	0.00371	0.00279	0.00163	0.00106	0.00255	0.00439	0.00558	0.00592	0.00514	0.00209	0.00084332	0.00119	0.00155	0.00141
688.476	0.00167	0.00306	0.00314	0.00387	0.00329	0.00231	0.00109	0.00045019	0.00195	0.00391	0.00516	0.00538	0.00487	0.00163	0.00031108	0.00076817	0.00108	0.00097429
689.229	0.00137	0.00281	0.00295	0.00365	0.00297	0.00196	0.00066841	-6.203e-05	0.00147	0.00353	0.00491	0.00505	0.00471	0.00131	-4.503e-05	0.00050665	0.00079144	0.00064426
689.983	0.00112	0.00265	0.00278	0.00346	0.00273	0.00168	0.00033741	-0.0004526	0.00119	0.00338	0.00483	0.0049	0.0046	0.00111	-0.00029265	0.00042681	0.00068416	0.00045266
690.737	0.00092706	0.00259	0.00268	0.0033	0.00255	0.00148	0.00014279	-0.00064903	0.00114	0.00349	0.00497	0.00499	0.00472	0.00115	-0.00030925	0.00050813	0.00070609	0.00044245
691.49	0.00094193	0.00268	0.00273	0.00332	0.00253	0.00146	0.00015796	-0.00060853	0.00131	0.00381	0.00537	0.00535	0.00506	0.00146	-6.569e-05	0.00079355	0.00094856	0.00067369
692.244	0.00125	0.00301	0.003	0.00362	0.00285	0.00167	0.00047513	-0.00032162	0.00167	0.00436	0.00594	0.00589	0.00549	0.00199	0.00038912	0.00128	0.00146	0.00113
692.997	0.00177	0.00354	0.00348	0.00417	0.00346	0.00213	0.00107	0.00020228	0.00221	0.005	0.00659	0.00658	0.00605	0.00273	0.00103	0.00187	0.00209	0.00168
693.75	0.00244	0.0043	0.00414	0.00489	0.00422	0.00278	0.00181	0.00092204	0.00294	0.00573	0.00739	0.00743	0.00679	0.00364	0.0019	0.0026	0.00288	0.00242
694.503	0.00325	0.00513	0.00496	0.0057	0.00506	0.00347	0.00264	0.00166	0.00365	0.00654	0.00825	0.00831	0.00764	0.00467	0.00288	0.00337	0.00371	0.00314
695.256	0.0041	0.00597	0.00584	0.00653	0.00589	0.00405	0.0034	0.00233	0.00446	0.00731	0.00902	0.00901	0.0085	0.00554	0.0039	0.00411	0.00453	0.00382
696.01	0.00488	0.00676	0.00667	0.00731	0.00665	0.00461	0.00402	0.00297	0.00517	0.00797	0.00964	0.00958	0.00925	0.00632	0.00476	0.00477	0.00523	0.00446
696.762	0.00549	0.00737	0.00737	0.0079	0.00729	0.00506	0.00449	0.00342	0.00566	0.00842	0.0101	0.0101	0.00979	0.00698	0.00549	0.00533	0.00585	0.00493
697.515	0.00604	0.00787	0.00783	0.00838	0.00776	0.00539	0.00489	0.00376	0.00599	0.00875	0.01042	0.01044	0.01015	0.0075	0.006	0.00578	0.00632	0.00524
698.268	0.0064	0.00819	0.00822	0.00874	0.00808	0.00563	0.00515	0.00401	0.00624	0.00888	0.01061	0.01048	0.01035	0.00772	0.00633	0.00595	0.00647	0.00543
699.021	0.00657	0.00835	0.00838	0.00884	0.00819	0.00566	0.00518	0.00401	0.00627	0.00877	0.01049	0.01021	0.01032	0.00771	0.00629	0.00589	0.00632	0.00538
699.773	0.00655	0.00829	0.00835	0.00884	0.00809	0.00541	0.005	0.00385	0.0061	0.00844	0.01016	0.00977	0.01009	0.00751	0.00609	0.00568	0.00608	0.00508
700.526	0.00638	0.00811	0.00816	0.0086	0.00779	0.00503	0.00464	0.00349	0.00572	0.00796	0.00971	0.0092	0.00977	0.00712	0.00576	0.00528	0.00568	0.00466
701.278	0.00604	0.00785	0.0079	0.0083	0.00733	0.00451	0.00412	0.00306	0.00523	0.00744	0.00918	0.0086	0.00937	0.00658	0.0053	0.00482	0.0052	0.00418
702.031	0.00569	0.00742	0.00749	0.00791	0.00682	0.00397	0.00363	0.00252	0.0046	0.0068	0.0086	0.008	0.00886	0.00603	0.00475	0.00435	0.0048	0.00361
702.783	0.00536	0.00706	0.00705	0.00753	0.00633	0.00343	0.00309	0.0021	0.00409	0.00619	0.00805	0.00748	0.00827	0.0054	0.00426	0.00395	0.00431	0.0032
703.535	0.00504	0.00671	0.00663	0.00719	0.00595	0.00301	0.00269	0.00178	0.00348	0.0056	0.00752	0.00706	0.00786	0.00484	0.00376	0.00354	0.00384	0.00289
704.287	0.0047	0.00634	0.00623	0.00684	0.00554	0.00264	0.0023	0.00143	0.00294	0.0051	0.00704	0.0067	0.00742	0.00441	0.0033	0.0032	0.00357	0.00264
705.04	0.00434	0.00602	0.00582	0.00648	0.00518	0.00241	0.00201	0.00114	0.0025	0.00467	0.00669	0.00644	0.00707	0.00399	0.00293	0.00292	0.00321	0.00237
705.792	0.00404	0.00569	0.00556	0.00615	0.00485	0.0022	0.00178	0.00105	0.0022	0.00435	0.00647	0.00628	0.00682	0.0037	0.00267	0.00272	0.00299	0.00231
706.543	0.00387	0.00554	0.00536	0.00603	0.00468	0.00212	0.00182	0.00117	0.00203	0.00425	0.00633	0.00643	0.00684	0.00373	0.00271	0.00275	0.00306	0.00236
707.295	0.00387	0.00547	0.00536	0.00608	0.00473	0.00222	0.00186	0.00137	0.00203	0.00426	0.00645	0.0067	0.00701	0.00382	0.00289	0.00291	0.0033	0.00256
708.047	0.00392	0.00552	0.00548	0.00617	0.00495	0.00249	0.00199	0.00163	0.00217	0.00437	0.00664	0.00696	0.00726	0.00392	0.00307	0.00307	0.00358	0.00285
708.799	0.00398	0.00559	0.00563	0.00627	0.00515	0.00272	0.00209	0.0019	0.00236	0.00459	0.00685	0.00726	0.00747	0.00412	0.00329	0.00333	0.00394	0.00305
709.55	0.00401	0.00559	0.00572	0.00626	0.00519	0.00277	0.00206	0.00204	0.00245	0.00475	0.007	0.00741	0.00759	0.0043	0.00342	0.00357	0.00417	0.00324
710.302	0.00386	0.00545	0.00565	0.00607	0.00502	0.00263	0.00181	0.0019	0.00237	0.00469	0.00694	0.00736	0.00757	0.00424	0.00328	0.00358	0.00406	0.00324
711.053	0.00348	0.00508	0.00541	0.00572	0.00462	0.00224	0.00136	0.00148	0.00212	0.00443	0.00668	0.00701	0.00741	0.00394	0.00296	0.00341	0.00375	0.00299
711.804	0.00311	0.00465	0.0051	0.0053	0.00408	0.00177	0.00084311	0.00096415	0.00181	0.00409	0.00634	0.0066	0.0071	0.0036	0.0025	0.00318	0.00333	0.00258
712.556	0.00287	0.00442	0.00487	0.00502	0.00363	0.00136	0.00041021	0.00060004	0.0016	0.00378	0.00607	0.00622	0.00683	0.00322	0.00208	0.00289	0.00289	0.0022
713.307	0.00273	0.00431	0.00477	0.00492	0.00333	0.00102	0.00016499	0.00045415	0.00157	0.00361	0.00583	0.00593	0.0066	0.00294	0.00181	0.00263	0.00263	0.00197
714.058	0.00256	0.00421	0.00469	0.00481	0.00314	0.00078666	-2.089e-05	0.0003323	0.00153	0.00348	0.00563	0.00573	0.00642	0.00278	0.00158	0.0024	0.00245	0.00177
714.809	0.0024	0.00409	0.00461	0.00465	0.00293	0.00058946	-0.00019609	0.00015144	0.00143	0.00328	0.00543	0.00546	0.00623	0.0026	0.00131	0.00224	0.00224	0.00153
715.56	0.00223	0.00396	0.00447	0.00449	0.00266	0.00037282	-0.00031139	-6.702e-05	0.00132	0.00306	0.0051	0.00516	0.00596	0.00243	0.00101	0.00208	0.00202	0.00128
716.311	0.002	0.00375	0.00421	0.00425	0.00233	9.139e-05	-0.00041448	-0.00033125	0.00111	0.00283	0.00475	0.00484	0.00562	0.00221	0.0007209	0.00188	0.00176	0.00103
717.061	0.00168	0.00343	0.00384	0.00389	0.00195	-0.00022124	-0.0005235	-0.00059523	0.00086529	0.00253	0.00441	0.00442	0.00526	0.00191	0.00037956	0.00159	0.00139	0.00075892
717.812	0.00127	0.00306	0.00342	0.00351	0.00159	-0.00048864	-0.00067911	-0.00077109	0.00065872	0.00218	0.00408	0.00398	0.0049	0.00151	2.485e-05	0.00126	0.00101	0.00045542
718.563	0.00095574	0.00278	0.00311	0.00325	0.00137	-0.00067137	-0.00078499	-0.00078448	0.00055247	0.00198	0.00384	0.00366	0.00462	0.00122	-0.00014828	0.00099039	0.00079588	0.00025692
719.313	0.00088242	0.00274	0.00301	0.00323	0.00141	-0.00061552	-0.0007151	-0.00059904	0.00064553	0.002	0.0038	0.00355	0.00452	0.00121	-0.00013616	0.0009326	0.00082879	0.00023655
720.064	0.00094639	0.00285	0.00309	0.00339	0.00166	-0.00036715	-0.0005487	-0.00027082	0.00089245	0.00213	0.00393	0.00364	0.00455	0.00135	8.211e-05	0.00109	0.00104	0.00042386
720.814	0.00107	0.00297	0.00328	0.00359	0.00197	-8.127e-05	-0.00034246	3.534e-05	0.00112	0.00235	0.00414	0.00388	0.0047	0.0016	0.0004514	0.00132	0.00129	0.00075693
721.564	0.00126	0.00314	0.0035	0.00383	0.0023	0.00025853	-0.00011456	0.00033786	0.00136	0.00263	0.00437	0.00418	0.00498	0.0019	0.00083247	0.00159	0.00157	0.00105
722.314	0.00153	0.00335	0.00372	0.00412	0.00269	0.00056835	6.314e-05	0.00068359	0.00164	0.00286	0.00459	0.00446	0.00523	0.00212	0.00122	0.00187	0.00184	0.00123
723.064	0.00176	0.00352	0.0039	0.00437	0.00304	0.00080823	0.00014359	0.00097595	0.00189	0.00309	0.0048	0.00465	0.00539	0.00228	0.00147	0.00197	0.00202	0.0014
723.814	0.00196	0.00367	0.00402	0.00458	0.00334	0.00101	0.00022022	0.00133	0.00216	0.00336	0.00507	0.00481	0.00547	0.00242	0.00171	0.00203	0.0022	0.00161
724.564	0.00216	0.00383	0.00414	0.0048	0.0036	0.00123	0.0003016	0.0017	0.00252	0.00372	0.00539	0.00496	0.00564	0.00265	0.00197	0.00216	0.00241	0.00177
725.314	0.00238	0.00399	0.00432	0.00512	0.0039	0.00154	0.00042567	0.00205	0.00291	0.00412	0.00568	0.00526	0.00595	0.00298	0.0023	0.0024	0.00274	0.00205
726.064	0.00276	0.00434	0.00464	0.00552	0.00438	0.00198	0.00079649	0.00241	0.00335	0.0046	0.00608	0.00577	0.00637	0.00346	0.00283	0.00283	0.00321	0.00255
726.814	0.00323	0.00473	0.00497	0.00598	0.00487	0.00249	0.00132	0.00282	0.00404	0.00523	0.00653	0.00634	0.00685	0.00406	0.00343	0.00338	0.00381	0.00312
727.563	0.00359	0.00506	0.00522	0.00633	0.00531	0.00296	0.0019	0.00331	0.00462	0.00584	0.00697	0.00694	0.00732	0.00463	0.00406	0.00388	0.00435	0.00365
728.313	0.00387	0.0053	0.00542	0.00659	0.00562	0.00332	0.00236	0.00371	0.0051	0.0064	0.00743	0.00738	0.00765	0.00513	0.00465	0.00425	0.00481	0.00412
729.062	0.00416	0.00552	0.00555	0.00685	0.00594	0.00363	0.00287	0.00414	0.00571	0.00697	0.00798	0.00782	0.00801	0.00562	0.00513	0.00463	0.00525	0.0046
729.812	0.0045	0.00578	0.00572	0.00711	0.0063	0.00391	0.00333	0.00454	0.00624	0.00751	0.00857	0.00822	0.00829	0.00607	0.00566	0.00516	0.00565	0.00506
730.561	0.00485	0.00615	0.00601	0.00745	0.00666	0.00425	0.00375	0.00484	0.00667	0.00801	0.00915	0.00856	0.00862	0.00655	0.0061	0.00559	0.006	0.00556
731.31	0.00516	0.00646	0.00629	0.00779	0.00698	0.0046	0.00417	0.00516	0.00707	0.00845	0.0095	0.00892	0.00886	0.00691	0.00648	0.00605	0.00631	0.00592
732.059	0.00532	0.00663	0.00649	0.00797	0.00723	0.0049	0.00444	0.00528	0.0073	0.00869	0.00969	0.0092	0.00909	0.00712	0.00679	0.00635	0.0065	0.00612
732.808	0.00537	0.00667	0.00656	0.00806	0.00742	0.0051	0.0046	0.00534	0.00735	0.00872	0.0098	0.00943	0.0091	0.00719	0.007	0.00657	0.00658	0.00623
733.557	0.00535	0.00665	0.00655	0.00802	0.00744	0.00523	0.00472	0.00536	0.00732	0.00872	0.00982	0.00951	0.00905	0.00715	0.00707	0.00665	0.00653	0.00621
734.306	0.00521	0.00648	0.00644	0.00787	0.00734	0.00523	0.0047	0.00534	0.00729	0.00864	0.00974	0.00945	0.00894	0.00705	0.00702	0.00663	0.00646	0.00608
735.055	0.00496	0.00618	0.00619	0.00756	0.0071	0.00508	0.00454	0.00519	0.00699	0.00843	0.00953	0.00921	0.00875	0.00684	0.00682	0.00642	0.00617	0.00585
735.804	0.00454	0.00573	0.00575	0.00711	0.00669	0.00472	0.00418	0.00487	0.00662	0.00803	0.00915	0.00883	0.00846	0.00649	0.00645	0.00607	0.00581	0.00548
736.552	0.0041	0.00522	0.00525	0.00657	0.00624	0.00434	0.0038	0.00454	0.00624	0.00764	0.00869	0.00841	0.00817	0.00613	0.00605	0.00578	0.00546	0.00516
737.301	0.00362	0.00471	0.00478	0.00598	0.00572	0.00396	0.00337	0.00425	0.0058	0.00719	0.00813	0.00797	0.00785	0.00578	0.00568	0.00554	0.00512	0.00475
738.049	0.00306	0.00413	0.00425	0.00536	0.00514	0.00357	0.00288	0.00389	0.00528	0.00663	0.0075	0.00756	0.00756	0.00544	0.00532	0.00514	0.00479	0.00438
738.797	0.00239	0.00343	0.0036	0.00463	0.00448	0.00309	0.00237	0.00346	0.00481	0.00603	0.00682	0.00712	0.00723	0.00499	0.00481	0.00472	0.00443	0.00398
739.546	0.00176	0.00276	0.00298	0.00391	0.00386	0.00258	0.00193	0.00304	0.00435	0.00542	0.00627	0.00666	0.0069	0.00455	0.00437	0.0043	0.00403	0.00361
740.294	0.00131	0.00229	0.00258	0.00339	0.00339	0.00224	0.00167	0.00275	0.00402	0.00496	0.00584	0.00629	0.00667	0.00428	0.00403	0.00396	0.00372	0.00336
741.042	0.00106	0.00202	0.00235	0.00306	0.00312	0.0021	0.00154	0.00257	0.00382	0.00467	0.00554	0.006	0.00656	0.00414	0.00382	0.00374	0.00355	0.00321
741.79	0.00096834	0.00188	0.00225	0.00292	0.00303	0.00205	0.00145	0.00248	0.00368	0.00445	0.00537	0.00575	0.00649	0.00403	0.00371	0.00356	0.00346	0.00315
742.538	0.00097556	0.00187	0.0022	0.0029	0.00301	0.00208	0.00146	0.00244	0.00358	0.00426	0.00526	0.00557	0.00642	0.00399	0.0036	0.00339	0.00339	0.00306
743.286	0.00112	0.00203	0.00225	0.00302	0.00312	0.00224	0.00165	0.00251	0.0036	0.00419	0.00522	0.00555	0.0064	0.00398	0.00362	0.00338	0.00344	0.00301
744.034	0.00138	0.00227	0.0025	0.00328	0.00333	0.00247	0.00192	0.00269	0.00375	0.00423	0.00527	0.00567	0.00641	0.00402	0.00375	0.00349	0.00354	0.00311
744.781	0.00166	0.00256	0.00278	0.00357	0.00356	0.00271	0.0022	0.00285	0.00382	0.00421	0.00535	0.00577	0.00645	0.00408	0.00385	0.00356	0.00358	0.00323
745.529	0.00194	0.00286	0.00302	0.00385	0.00381	0.00291	0.00248	0.0029	0.00377	0.00413	0.00538	0.00577	0.00643	0.00408	0.00384	0.00359	0.00359	0.00327
746.277	0.00228	0.00313	0.00327	0.00411	0.00407	0.00312	0.00275	0.00295	0.00372	0.00407	0.00539	0.00568	0.00634	0.00405	0.00377	0.00364	0.00358	0.00324
747.024	0.00264	0.00345	0.00356	0.00439	0.00434	0.00346	0.00306	0.00313	0.00376	0.00408	0.00555	0.00567	0.00637	0.00416	0.00388	0.00377	0.00363	0.00328
747.771	0.00302	0.00382	0.00385	0.00467	0.00461	0.00386	0.00338	0.00335	0.00385	0.00419	0.00582	0.00584	0.00646	0.00443	0.00416	0.00402	0.00383	0.00345
748.519	0.00336	0.00413	0.00406	0.00491	0.00485	0.0042	0.00365	0.00358	0.00396	0.00435	0.00608	0.00602	0.00662	0.00472	0.00447	0.00434	0.00412	0.00369
749.266	0.00364	0.00438	0.00427	0.00505	0.00503	0.00442	0.00388	0.00379	0.00412	0.00453	0.00631	0.00622	0.00685	0.00497	0.00469	0.00466	0.00443	0.00394
750.013	0.0038	0.00454	0.00437	0.00503	0.00509	0.0045	0.00405	0.00389	0.00424	0.00461	0.00642	0.00643	0.00692	0.00518	0.00483	0.0049	0.00462	0.0041
750.76	0.0038	0.00454	0.00438	0.00493	0.00506	0.00449	0.0041	0.00396	0.0043	0.00468	0.00645	0.00656	0.00692	0.00526	0.00491	0.00505	0.00473	0.00422
751.507	0.00366	0.00436	0.00433	0.00466	0.00487	0.00436	0.00401	0.00392	0.00421	0.00465	0.00647	0.00655	0.00685	0.00531	0.00484	0.00512	0.0048	0.00432
752.254	0.00334	0.00406	0.00405	0.00417	0.00444	0.00409	0.0038	0.00375	0.00395	0.00448	0.00635	0.00631	0.00664	0.00522	0.00463	0.00496	0.00467	0.00426
753	0.00286	0.00345	0.00348	0.00349	0.00377	0.00355	0.00332	0.00335	0.00349	0.00415	0.00597	0.00597	0.0062	0.00489	0.00423	0.00454	0.00443	0.00384
753.747	0.00207	0.00262	0.00266	0.00261	0.00286	0.00275	0.00253	0.00277	0.00289	0.00362	0.00539	0.00539	0.00549	0.0043	0.0036	0.00394	0.00394	0.00328
754.494	0.00114	0.00167	0.00169	0.00165	0.00184	0.00173	0.00169	0.00205	0.00219	0.00293	0.00467	0.00459	0.00468	0.00358	0.00291	0.00319	0.00333	0.00261
755.24	0.00024636	0.00072885	0.00069575	0.00068485	0.00075868	0.00067574	0.00069844	0.00122	0.0014	0.00219	0.00371	0.00376	0.00379	0.00274	0.00218	0.00236	0.00267	0.00193
755.987	-0.0005331	-0.0001241	-0.00017765	-0.00018577	-0.00014447	-0.00028795	-0.00024216	0.00044105	0.00062475	0.00154	0.00288	0.00287	0.00293	0.00194	0.00143	0.00156	0.002	0.00128
756.733	-0.00121	-0.00091415	-0.00092107	-0.00098723	-0.00105	-0.00118	-0.00108	-0.0002791	-3.417e-05	0.000991	0.00222	0.00206	0.00211	0.00118	0.00063784	0.00082635	0.0013	0.00063271
757.479	-0.00183	-0.00163	-0.00164	-0.00171	-0.00188	-0.002	-0.00178	-0.00103	-0.00070193	0.00045163	0.00154	0.00134	0.00137	0.0005049	-7.553e-05	0.00019445	0.00057866	7.978e-05
758.226	-0.00231	-0.00217	-0.00216	-0.00219	-0.00248	-0.00252	-0.00226	-0.00157	-0.00115	0.00014915	0.00123	0.00075816	0.00091535	7.682e-05	-0.00053645	-0.00019225	0.00013887	-0.00013921
758.972	-0.0023	-0.00233	-0.00234	-0.00231	-0.00261	-0.00259	-0.00228	-0.00161	-0.00124	0.00026809	0.00139	0.00078514	0.00105	0.00020309	-0.00039488	4.973e-05	0.00022469	0.00015373
759.718	-0.00166	-0.00189	-0.00188	-0.00183	-0.00209	-0.00193	-0.0015	-0.00104	-0.00063868	0.00096776	0.00223	0.00157	0.00191	0.0009854	0.00041419	0.00101	0.00104	0.00124
760.464	-0.00090566	-0.00126	-0.00117	-0.00109	-0.00134	-0.00106	-0.00057115	-0.00048389	9.005e-05	0.00159	0.00298	0.00239	0.00272	0.00171	0.00122	0.00195	0.00186	0.0022
761.209	-0.00037139	-0.00065845	-0.00060681	-0.00050165	-0.00063443	-0.0003567	0.00018279	7.85e-06	0.0006476	0.00199	0.00337	0.0028	0.00306	0.00208	0.00154	0.00249	0.00219	0.00271
761.955	0.00022922	-4.47e-05	2.662e-05	0.00011763	0.00010138	0.000413	0.00098738	0.00059047	0.00127	0.00251	0.00375	0.00328	0.00341	0.00246	0.00201	0.00292	0.00256	0.0031
762.701	0.00097635	0.00075922	0.00082295	0.000898	0.00102	0.00145	0.00196	0.0014	0.00213	0.00332	0.00442	0.00409	0.00408	0.00311	0.0027	0.00358	0.00314	0.00375
763.446	0.00181	0.00163	0.00172	0.00182	0.00208	0.00263	0.00313	0.00237	0.00314	0.00432	0.00536	0.00509	0.00487	0.00395	0.00353	0.00441	0.00388	0.0045
764.192	0.00266	0.00251	0.00264	0.00278	0.00313	0.00381	0.00434	0.00335	0.00419	0.00534	0.00629	0.00613	0.00574	0.00487	0.0044	0.00526	0.0047	0.00528
764.937	0.00353	0.00342	0.00353	0.00375	0.00418	0.00496	0.00549	0.00433	0.00516	0.00629	0.00719	0.00713	0.0066	0.00575	0.00531	0.00603	0.00551	0.00607
765.683	0.00438	0.00433	0.0044	0.00471	0.00521	0.00606	0.00656	0.00536	0.00612	0.00719	0.00809	0.0081	0.00742	0.00659	0.00625	0.00676	0.00632	0.00685
766.428	0.00524	0.00522	0.00527	0.00562	0.00619	0.00705	0.00757	0.00635	0.00705	0.00802	0.00892	0.00902	0.00815	0.00737	0.00711	0.00747	0.00707	0.00756
767.173	0.00587	0.0059	0.00596	0.00634	0.00689	0.00776	0.00826	0.007	0.00771	0.00855	0.00941	0.00955	0.00848	0.00782	0.00766	0.00787	0.00755	0.00791
767.918	0.00607	0.0062	0.00617	0.00663	0.00708	0.00794	0.0083	0.00717	0.00785	0.00862	0.00931	0.00944	0.0082	0.00776	0.0077	0.00775	0.00748	0.00772
768.663	0.00618	0.00632	0.00615	0.00666	0.00706	0.0079	0.00813	0.00721	0.00777	0.00859	0.00906	0.00915	0.00787	0.00768	0.00774	0.0076	0.00743	0.0075
769.408	0.00652	0.00657	0.00632	0.00685	0.00715	0.00811	0.0082	0.00744	0.00794	0.00883	0.00924	0.00924	0.00806	0.00799	0.00825	0.00789	0.00787	0.00785
770.153	0.0069	0.00685	0.00658	0.0071	0.0073	0.00837	0.00834	0.00768	0.00814	0.00914	0.00962	0.00947	0.00845	0.00844	0.00885	0.00834	0.00837	0.00838
770.898	0.00714	0.00699	0.00675	0.0072	0.0073	0.00839	0.00829	0.00781	0.00818	0.00925	0.00984	0.00947	0.00859	0.00868	0.00913	0.0086	0.00868	0.00863
771.642	0.00725	0.00703	0.00684	0.00723	0.00714	0.00824	0.00807	0.00782	0.00814	0.00919	0.00983	0.00927	0.00859	0.00869	0.00917	0.00866	0.00883	0.00873
772.387	0.00729	0.007	0.00685	0.00721	0.007	0.00802	0.00786	0.00785	0.00808	0.0091	0.00978	0.00914	0.00865	0.00865	0.00913	0.00869	0.00891	0.00882
773.131	0.0073	0.00697	0.00689	0.00718	0.00692	0.00788	0.00774	0.00797	0.00817	0.00915	0.00988	0.00923	0.00874	0.00875	0.00916	0.00888	0.00904	0.00896
773.876	0.00731	0.00695	0.00692	0.00715	0.0068	0.00785	0.00766	0.00811	0.00833	0.00932	0.01001	0.00932	0.00884	0.00889	0.00923	0.00908	0.00912	0.00907
774.62	0.00719	0.00684	0.00677	0.00702	0.00659	0.00776	0.00749	0.00815	0.00839	0.00938	0.00997	0.00928	0.00881	0.00889	0.00912	0.00902	0.0091	0.00901
775.364	0.00689	0.00656	0.00642	0.00667	0.00624	0.00747	0.0072	0.00793	0.0083	0.00924	0.00972	0.0091	0.00872	0.00872	0.00885	0.0088	0.0088	0.0088
776.108	0.00646	0.00614	0.00602	0.00622	0.00583	0.00707	0.00685	0.0076	0.00807	0.00878	0.00933	0.00875	0.00849	0.00844	0.00844	0.00845	0.00845	0.00846
776.853	0.00592	0.00566	0.00553	0.00571	0.00529	0.00654	0.00628	0.00707	0.00762	0.00816	0.00874	0.0083	0.0081	0.00804	0.00793	0.00793	0.00789	0.00806
777.597	0.00528	0.00503	0.00493	0.00505	0.00463	0.00582	0.00558	0.00637	0.00701	0.00745	0.00811	0.0077	0.00751	0.00758	0.00721	0.00736	0.00724	0.00741
778.34	0.0046	0.00439	0.00432	0.00443	0.004	0.00518	0.005	0.00569	0.00639	0.00677	0.00744	0.00705	0.0069	0.00703	0.00656	0.00682	0.00669	0.00678
779.084	0.00388	0.00371	0.00358	0.00374	0.0033	0.00449	0.00435	0.005	0.00569	0.00605	0.00659	0.00641	0.00622	0.00645	0.00585	0.0062	0.00599	0.00606
779.828	0.0031	0.00293	0.00274	0.00288	0.00256	0.00367	0.00365	0.00415	0.00488	0.00516	0.00565	0.00566	0.00549	0.00575	0.00514	0.00547	0.00514	0.00526
780.572	0.00216	0.00204	0.0018	0.00193	0.00165	0.00276	0.00278	0.0031	0.00392	0.00415	0.00455	0.00471	0.00446	0.00476	0.00425	0.00448	0.00416	0.0043
781.315	0.00117	0.00105	0.00081167	0.00090736	0.00065215	0.00172	0.0018	0.00194	0.00275	0.00296	0.00329	0.00343	0.00339	0.00357	0.00313	0.00331	0.00304	0.00319
782.059	0.00022762	0.00011378	-0.00014472	-3.304e-05	-0.00024467	0.00061478	0.00080853	0.00076775	0.00156	0.00164	0.00194	0.00217	0.0022	0.00234	0.00188	0.00208	0.00189	0.0019
782.802	-0.00053405	-0.00063546	-0.00086049	-0.0008002	-0.00099242	-0.00030016	-1.999e-05	-0.00018315	0.00046102	0.00054672	0.00078344	0.00103	0.00118	0.0013	0.00089679	0.00108	0.00087403	0.00085949
783.545	-0.00092797	-0.00108	-0.00128	-0.00125	-0.00144	-0.00089641	-0.00058075	-0.00076102	-0.00030674	-0.00025439	-6.552e-05	0.00018752	0.00039963	0.00052413	0.00017408	0.00026686	0.00021586	0.00019893
784.288	-0.00093892	-0.00115	-0.00135	-0.00136	-0.00159	-0.00114	-0.00081504	-0.00103	-0.00069152	-0.0006445	-0.00051792	-0.00028931	3.275e-05	0.00011761	-0.00013865	-6.569e-05	-5.686e-05	-5.559e-05
785.032	-0.00077479	-0.00105	-0.00121	-0.00126	-0.00145	-0.00115	-0.0007526	-0.00101	-0.00087177	-0.00078084	-0.00063401	-0.00053176	-0.00015503	-0.00011968	-0.00024394	-0.00011516	2.49e-06	-0.00013058
785.775	-0.00055518	-0.00087589	-0.00104	-0.00109	-0.00127	-0.00112	-0.00064938	-0.00096438	-0.00094279	-0.00088054	-0.00079845	-0.00072572	-0.00030694	-0.00035542	-0.00029756	-0.00024252	-3.779e-05	-0.00021018
786.517	-0.00041668	-0.00081096	-0.0009554	-0.001	-0.00118	-0.00116	-0.00070869	-0.00098134	-0.00101	-0.00103	-0.00103	-0.00091753	-0.00044146	-0.00060072	-0.00046032	-0.00043368	-0.00021597	-0.00040478
787.26	-0.0004876	-0.00085099	-0.00097255	-0.00105	-0.00123	-0.00123	-0.00089447	-0.00108	-0.00108	-0.00121	-0.00123	-0.00113	-0.00073755	-0.0009291	-0.00076695	-0.00073689	-0.00043881	-0.00062589
788.003	-0.00065906	-0.000995	-0.00106	-0.00121	-0.00139	-0.00136	-0.00113	-0.00122	-0.00126	-0.00145	-0.00148	-0.00141	-0.00112	-0.00129	-0.00112	-0.00108	-0.00072486	-0.0008881
788.746	-0.00082894	-0.00118	-0.00118	-0.00138	-0.00157	-0.00154	-0.00137	-0.00138	-0.00154	-0.00173	-0.00179	-0.00174	-0.00152	-0.00164	-0.00141	-0.00136	-0.00104	-0.00121
789.488	-0.00098587	-0.00131	-0.0013	-0.00153	-0.00172	-0.00173	-0.00161	-0.00156	-0.00184	-0.00203	-0.00207	-0.00209	-0.00192	-0.00194	-0.00164	-0.00162	-0.00133	-0.00146
790.231	-0.00115	-0.00149	-0.00144	-0.00173	-0.00191	-0.00193	-0.00185	-0.00179	-0.00218	-0.00236	-0.00232	-0.0024	-0.00219	-0.00217	-0.00187	-0.00182	-0.00158	-0.00162
790.973	-0.00139	-0.00172	-0.00161	-0.00197	-0.00218	-0.00218	-0.00214	-0.00211	-0.00256	-0.00273	-0.00264	-0.00267	-0.00236	-0.00242	-0.0021	-0.00193	-0.0018	-0.00178
791.716	-0.0017	-0.00198	-0.00185	-0.00223	-0.00249	-0.00248	-0.00246	-0.00246	-0.00297	-0.00313	-0.00298	-0.00292	-0.00253	-0.00265	-0.00229	-0.00206	-0.00198	-0.00194
792.458	-0.00202	-0.00225	-0.00217	-0.00255	-0.00282	-0.00284	-0.00275	-0.00279	-0.00337	-0.0035	-0.00334	-0.0031	-0.00283	-0.00282	-0.00244	-0.00224	-0.00218	-0.0021
793.2	-0.00225	-0.00247	-0.00249	-0.00282	-0.00311	-0.00311	-0.00301	-0.00301	-0.00364	-0.00375	-0.00366	-0.0032	-0.00302	-0.00285	-0.00246	-0.00224	-0.00237	-0.00216
793.942	-0.00232	-0.00257	-0.0027	-0.00295	-0.00329	-0.00325	-0.00318	-0.00308	-0.00373	-0.00381	-0.00373	-0.00315	-0.00295	-0.00267	-0.00229	-0.00204	-0.00232	-0.00197
794.684	-0.00229	-0.00252	-0.0028	-0.00302	-0.00337	-0.00337	-0.0033	-0.00312	-0.00373	-0.00379	-0.00364	-0.00306	-0.00285	-0.0024	-0.00201	-0.00175	-0.0021	-0.00158
795.426	-0.00214	-0.00244	-0.00278	-0.00299	-0.00339	-0.00347	-0.00336	-0.00312	-0.00371	-0.00372	-0.00347	-0.00306	-0.0026	-0.00208	-0.00167	-0.00131	-0.00179	-0.00116
796.168	-0.00201	-0.00237	-0.00277	-0.00291	-0.00344	-0.00362	-0.0035	-0.00317	-0.00365	-0.00361	-0.00331	-0.00302	-0.00234	-0.00174	-0.00141	-0.00093702	-0.00144	-0.00075397
796.91	-0.0019	-0.00228	-0.00283	-0.0029	-0.00351	-0.00375	-0.00366	-0.00318	-0.00352	-0.00353	-0.0032	-0.00299	-0.00208	-0.0014	-0.00121	-0.00056132	-0.00113	-0.00036791
797.651	-0.00186	-0.0023	-0.0029	-0.00294	-0.00371	-0.00399	-0.00383	-0.00326	-0.00336	-0.00347	-0.00324	-0.00294	-0.0019	-0.00119	-0.00109	-0.00025889	-0.00087211	-0.00015777
798.393	-0.00197	-0.0024	-0.00307	-0.00312	-0.00401	-0.00426	-0.00414	-0.00349	-0.00328	-0.00353	-0.00346	-0.0031	-0.00207	-0.00117	-0.0011	-0.00020711	-0.00072546	-0.00014512
799.134	-0.00214	-0.00264	-0.00334	-0.00345	-0.00445	-0.00469	-0.00457	-0.00386	-0.00335	-0.00377	-0.00377	-0.00351	-0.00244	-0.00136	-0.00127	-0.0003292	-0.00078057	-0.00021978
799.876	-0.00256	-0.00313	-0.00385	-0.00405	-0.00518	-0.00544	-0.00533	-0.00449	-0.00373	-0.00426	-0.0043	-0.00423	-0.00309	-0.00176	-0.00176	-0.00061214	-0.00114	-0.00056379

## Sheet: Fig.2d
Fig. 2. d.
x axis	y axis
	0 (mJ)	0.00117(mJ)	0.00291(mJ)	0.00585(mJ)	0.0117(mJ)	0.0175(mJ)	0.0351(mJ)	0.14(mJ)	0.316(mJ)	0.526(mJ)	0.702(mJ)	0.877(mJ)	1.05(mJ)	1.23(mJ)	1.44(mJ)	1.75(mJ)	2.11(mJ)	2.81(mJ)	3.51(mJ)	4.21(mJ)
300.187	-15.4996	-10.7636	-14.9636	-14.0546	-14.7818	-15.1091	-16.5091	1.65455	1.43636	2.41818	3.34545	2.21818	2.25455	1.43636	1.12727	-0.87273	-1.01818	-1.21818	0.83636	-0.30909
300.975	-15.1331	-10.5091	-14.8909	-14.3636	-14.7818	-15.1818	-16.3636	1.52727	1.6	2.30909	3.30909	2.30909	2.01818	1.32727	1.29091	-0.83636	-1.07273	-1.36364	0.90909	-0.30909
301.763	-15.0546	-10.4545	-15.0182	-14.9273	-15.0546	-15.2364	-16.4	1.96364	1.56364	2.4	3.32727	2.29091	2	1.52727	1.41818	-0.81818	-0.87273	-0.94545	1	-0.12727
302.551	-15.0284	-10.4364	-14.7636	-14.8182	-15.0364	-15.0546	-16.2364	2	1.6	2.16364	3.23636	2.21818	1.83636	1.23636	1.38182	-0.69091	-0.94545	-0.89091	0.89091	-0.23636
303.339	-15.6305	-10.8545	-14.6364	-15.1818	-15.1818	-15.2727	-16.2545	1.8	1.4	2.09091	3.16364	2.2	1.6	1.05455	1.18182	-0.78182	-0.92727	-1.03636	0.58182	-0.25455
304.127	-15.9447	-11.0727	-14.8727	-15	-15.1636	-15.3091	-16.2727	1.67273	1.6	2.05455	3.10909	2.34545	1.67273	0.78182	1	-0.81818	-0.8	-1.18182	0.58182	-0.18182
304.915	-16.0233	-11.1273	-14.9818	-15.3273	-15.2909	-15.4	-16.1636	1.72727	2	2.23636	3.45455	2.45455	1.89091	0.92727	1	-0.76364	-0.58182	-0.90909	0.98182	0.21818
305.703	-16.5469	-11.4909	-15.1273	-15.2909	-15.6546	-15.3818	-16.6182	1.61818	1.89091	2.2	3.32727	2.58182	1.74545	0.70909	1.03636	-0.81818	-0.67273	-0.72727	1.01818	0.25455
306.49	-17.3586	-12.0546	-15.5091	-15.5455	-16	-15.6546	-16.7636	1.07273	1.47273	1.8	3.09091	2.27273	1.52727	0.83636	0.67273	-1.07273	-1.34545	-0.78182	0.58182	0.05455
307.278	-17.1229	-11.8909	-14.9273	-15.1455	-15.4727	-15.6727	-16.5454	1.07273	1.78182	1.85455	3.50909	2.45455	2.03636	1.09091	0.92727	-0.85455	-1.01818	-0.47273	0.8	0.52727
308.066	-17.7513	-12.3273	-14.8909	-15.3818	-15.4545	-15.7818	-16.6546	1.29091	2.10909	1.85455	3.58182	2.61818	2.43636	0.94545	1	-0.70909	-0.87273	-0.21818	1.05455	0.38182
308.853	-18.3273	-12.7273	-15.2546	-15.9636	-15.7091	-16.1273	-16.9455	1.21818	2.18182	2.09091	3.67273	2.70909	2.34545	0.89091	0.78182	-0.65455	-0.83636	-0.45455	1.05455	0.2
309.641	-18.6938	-12.9818	-15.6	-15.8364	-15.7454	-16.3273	-17.3636	1.16364	1.89091	1.92727	3.52727	2.30909	2.16364	0.89091	0.54545	-0.76364	-0.94545	-0.30909	0.81818	0.03636
310.428	-19.5054	-13.5455	-15.7454	-15.5091	-15.9091	-16.4182	-17.6	0.90909	1.67273	1.85455	3.67273	2.4	2.12727	0.89091	0.38182	-0.78182	-1.09091	-0.36364	0.69091	0.01818
311.215	-19.7149	-13.6909	-15.6364	-16	-16.0727	-16.9091	-17.7273	0.98182	1.92727	2.23636	3.47273	2.36364	1.83636	1	0.23636	-0.69091	-1.27273	-0.50909	0.56364	0.14545
312.003	-19.872	-13.8	-15.8	-15.7454	-16.0727	-16.7818	-17.6546	1.25455	2.34545	2.52727	3.49091	2.29091	2.2	1.49091	0.45455	-0.56364	-1.30909	-0.41818	0.76364	0.47273
312.79	-19.4007	-13.4727	-15.5273	-15.7273	-15.8364	-16.7455	-17.2727	1.41818	2.32727	2.78182	3.65455	2.45455	2.25455	1.70909	0.76364	-0.23636	-0.96364	-0.30909	0.98182	0.56364
313.577	-19.5316	-13.5636	-16.1273	-15.8545	-16.3091	-16.9091	-17.9636	1.30909	2.03636	2.58182	3.45455	2.50909	2.18182	1.81818	0.72727	-0.50909	-1.2	-0.12727	0.81818	0.43636
314.364	-19.4531	-13.5091	-15.6727	-16.0727	-16.0727	-16.9455	-17.9636	1.4	2.01818	2.23636	3.27273	2.43636	2.18182	1.78182	0.89091	-0.45455	-1.38182	0.09091	0.58182	0.07273
315.151	-19.1651	-13.3091	-15.3636	-15.8909	-15.7273	-16.9636	-18.0364	1.41818	2.32727	2.14545	3.29091	2.56364	2.14545	1.70909	1.01818	-0.27273	-1.32727	-0.36364	0.74545	0.03636
315.938	-18.9818	-13.1818	-15.7273	-16.4727	-15.9273	-17.3091	-18.1636	1.2	2.25455	2	3.12727	2.21818	1.92727	1.49091	0.69091	-0.52727	-1.92727	-0.63636	0.70909	-0.21818
316.725	-18.6414	-12.9454	-15.7454	-16.4	-16.1455	-17.2727	-18.0727	0.90909	2	1.90909	3.21818	2.25455	1.76364	1.56364	0.54545	-0.65455	-1.72727	-0.76364	0.6	-0.23636
317.512	-18.2225	-12.6546	-15.5818	-16.2545	-16.0727	-17.1091	-18.0909	1.14545	1.89091	1.76364	3.63636	2.41818	2.32727	1.81818	0.90909	-0.47273	-1.47273	-0.29091	0.87273	0.03636
318.299	-18.2225	-12.6546	-15.4727	-16.1818	-16.2	-17	-18	1.27273	1.98182	1.87273	4.01818	2.70909	2.45455	1.8	1.23636	-0.32727	-1.41818	-0.16364	1.01818	0.25455
319.086	-17.9346	-12.4545	-15.3273	-16.3818	-16.2727	-17.2545	-17.7818	1.29091	2.38182	1.96364	3.69091	2.74545	2.56364	1.81818	1.29091	-0.34545	-1.49091	-0.32727	1.07273	0.21818
319.873	-17.8822	-12.4182	-15.4545	-15.9818	-16.0727	-17.0909	-17.7273	0.89091	1.98182	1.43636	3.52727	2.38182	2.50909	1.43636	0.92727	-0.61818	-1.52727	-0.74545	0.78182	-0.23636
320.659	-17.3062	-12.0182	-15.5636	-15.7454	-16.0182	-17	-17.6727	1.10909	2.16364	1.34545	3.74545	2.52727	2.65455	1.29091	1.07273	-0.54545	-1.27273	-0.50909	0.89091	-0.16364
321.446	-17.2276	-11.9636	-15.6909	-15.8909	-16.3091	-16.7636	-17.7273	0.72727	1.98182	1.01818	3.6	2.58182	2.6	1.03636	0.74545	-1.01818	-1.43636	-0.81818	0.69091	-0.32727
322.232	-17.3586	-12.0546	-15.2727	-15.6182	-15.9091	-16.4727	-17.3273	0.81818	1.78182	1.01818	3.38182	2.65455	2.52727	0.89091	0.70909	-1.09091	-1.23636	-0.90909	0.65455	-0.29091
323.019	-17.5156	-12.1636	-15.4	-15.5455	-16.1636	-16.7455	-17.2909	0.74545	1.49091	1.10909	3.21818	2.50909	2.03636	0.8	0.16364	-1.58182	-1.21818	-1.09091	0.67273	-0.43636
323.805	-17.0967	-11.8727	-15.2	-15.4545	-16.0545	-16.6546	-16.9455	1	1.4	1.07273	3.18182	2.2	2.07273	0.65455	-0.05455	-1.69091	-1.4	-1	0.56364	-0.41818
324.592	-16.8349	-11.6909	-15.1455	-15.2364	-15.9273	-16.1636	-16.6364	1.25455	1.30909	1.21818	3.21818	2.65455	2.34545	0.67273	0.21818	-1.4	-1.03636	-0.89091	0.52727	-0.16364
325.378	-16.992	-11.8	-15.6182	-15.6182	-15.7636	-16.0182	-16.8727	1.56364	1.36364	1.36364	3.23636	2.72727	2.12727	0.65455	0.43636	-1.54545	-1.12727	-0.89091	0.58182	-0.21818
326.164	-17.6727	-12.2727	-16.2	-16.2182	-16.0182	-16.6	-17.0727	1.29091	1.14545	1.36364	2.70909	2.36364	1.54545	0.61818	0.25455	-1.74545	-1.21818	-1.09091	0.30909	-0.47273
326.95	-17.9346	-12.4545	-16.3273	-16.2909	-15.7818	-16.7091	-17.1818	0.81818	0.87273	1.16364	2.18182	1.94545	1.29091	0.47273	0.03636	-1.85455	-1.36364	-1.36364	0.03636	-0.65455
327.737	-17.8822	-12.4182	-16.5818	-16.3091	-15.8545	-16.8	-17.4	0.23636	0.47273	0.83636	1.85455	1.70909	0.67273	0.03636	-0.23636	-2.09091	-1.87273	-1.87273	-0.03636	-0.94545
328.523	-17.8036	-12.3636	-16.5818	-16.4546	-16.1273	-16.7636	-17.5454	0.65455	0.96364	1.38182	2.21818	2.4	1.30909	0.63636	0.30909	-1.72727	-1.54545	-1.49091	0.45455	-0.36364
329.309	-18.4058	-12.7818	-16.5818	-17.0727	-16.1455	-17	-17.6909	0.41818	0.56364	1.25455	2.2	2.41818	1.01818	0.63636	0.43636	-1.94545	-1.63636	-1.50909	0.61818	-0.70909
330.095	-18.7985	-13.0546	-16.7818	-17.4182	-16.6182	-17.1455	-18.1455	0.47273	0.23636	1.36364	2.10909	2.2	1.05455	0.58182	0.81818	-1.94545	-1.85455	-1.23636	0.87273	-0.81818
330.881	-18.9294	-13.1455	-16.9818	-17.4364	-16.5636	-17.4182	-18.1273	1.03636	0.69091	1.83636	2.69091	2.47273	1.45455	1.2	1.2	-1.34545	-1.6	-1	1.18182	-0.38182
331.666	-19.0865	-13.2546	-17.2364	-17.4909	-16.4546	-17.4727	-18.2	0.83636	0.74545	1.74545	2.65455	2.12727	1.47273	1.09091	1.34545	-0.92727	-1.67273	-1.29091	1.27273	-0.45455
332.452	-18.9818	-13.1818	-17.2727	-17.4546	-16.5636	-17.2545	-18.2545	0.8	0.70909	2.07273	2.8	2.32727	1.54545	1.2	1.34545	-1.03636	-1.56364	-1.83636	1.32727	-0.70909
333.238	-19.008	-13.2	-16.9636	-17.2182	-16.7455	-17.4546	-18.3454	0.8	0.92727	2.14545	3.25455	1.96364	1.45455	1.50909	1.30909	-1.47273	-1.58182	-2.10909	1.38182	-0.72727
334.024	-18.8509	-13.0909	-16.7273	-16.9636	-16.6909	-17.4727	-18.1818	0.63636	0.81818	1.90909	2.87273	1.56364	1.47273	1.34545	1.25455	-1.6	-1.85455	-2.18182	1.10909	-0.89091
334.809	-18.5629	-12.8909	-16.2909	-16.3636	-16.2909	-17.1455	-17.6727	0.70909	1	2.03636	2.56364	1.78182	1.36364	1.43636	1.12727	-1.54545	-2.05455	-2.30909	1.01818	-0.8
335.595	-18.2225	-12.6546	-15.9091	-16.3091	-16.2727	-16.8545	-17.2182	0.74545	1.16364	1.87273	2.65455	1.96364	1.21818	1.49091	1.09091	-1.52727	-2.03636	-2.43636	0.92727	-1.05455
336.38	-18.3273	-12.7273	-15.7454	-16.0545	-16.2182	-16.8182	-17.2727	0.98182	1.14545	2.16364	2.8	1.94545	1.70909	2.01818	1.29091	-1.23636	-1.61818	-2.14545	1.10909	-0.70909
337.166	-18.2749	-12.6909	-15.8727	-16.2182	-16.3091	-16.8727	-17.0909	1.01818	1.41818	2.2	2.87273	1.92727	1.50909	2.07273	1.58182	-1.2	-1.61818	-2.12727	1.52727	-0.43636
337.951	-18.1702	-12.6182	-15.7091	-15.8	-16.2364	-16.8727	-17.0182	1.01818	1.45455	2.18182	2.72727	1.78182	1.45455	1.96364	1.41818	-1.43636	-1.8	-2.30909	1.23636	-0.30909
338.737	-17.9869	-12.4909	-15.6364	-15.3818	-15.7091	-16.9273	-16.6909	0.94545	1.52727	2.07273	2.61818	1.65455	1.4	2.05455	1.01818	-1.30909	-1.81818	-2.61818	1	-0.23636
339.522	-17.7251	-12.3091	-15.2909	-15.4727	-15.6364	-16.5818	-16.5273	0.4	1.29091	1.49091	2.16364	1.07273	0.96364	1.6	0.69091	-1.45455	-2.07273	-3.01818	0.6	-0.96364
340.307	-17.0444	-11.8364	-15.3818	-15.2182	-15.5455	-16.3454	-16.2727	0.56364	1.34545	1.63636	2.27273	1.18182	0.96364	1.47273	0.92727	-1.67273	-2.05455	-2.85455	0.65455	-0.74545
341.092	-17.4109	-12.0909	-15.5818	-15.2727	-15.6364	-16.3636	-16.6909	0.74545	1.49091	1.6	2.4	1.2	1.07273	1.47273	1.10909	-1.45455	-1.72727	-2.07273	0.98182	-0.56364
341.877	-17.5156	-12.1636	-15.6364	-15.1273	-15.3818	-16.1818	-16.5636	0.90909	1.05455	1.30909	1.81818	1.49091	1.03636	1.30909	1.09091	-0.92727	-1.72727	-1.70909	0.90909	-0.81818
342.662	-17.8036	-12.3636	-15.6727	-15.2364	-15.7091	-16.5091	-16.9091	0.69091	1.10909	1.43636	1.81818	1.8	1.10909	1.32727	1.05455	-0.78182	-1.83636	-1.70909	1.12727	-0.89091
343.447	-18.0654	-12.5455	-15.6727	-15.4909	-15.9818	-16.9091	-17.3454	1.01818	1.30909	1.8	2.58182	2.07273	1.43636	1.32727	1.34545	-0.36364	-1.63636	-1.30909	1.54545	-0.72727
344.232	-18.2487	-12.6727	-15.7273	-15.8	-16.2182	-16.8545	-17.6546	1.18182	1.29091	2.07273	2.74545	1.92727	1.87273	1.56364	1.25455	-0.56364	-1.52727	-1.16364	1.96364	-0.72727
345.017	-18.1178	-12.5818	-15.9091	-15.8727	-16.2545	-16.7273	-17.4909	1.14545	1.74545	2.2	3.23636	2.09091	1.98182	1.29091	1.50909	-0.67273	-1.36364	-0.94545	2.16364	-0.72727
345.802	-18.2749	-12.6909	-15.8182	-15.7091	-16.2182	-16.7636	-17.6727	0.90909	1.21818	1.74545	3.07273	1.61818	1.72727	1.07273	1.09091	-0.94545	-1.72727	-0.70909	1.34545	-1.56364
346.587	-18.5629	-12.8909	-16.3636	-16.1636	-16.6182	-17.1091	-18.1636	0.83636	1.07273	1.70909	3.27273	1.72727	1.85455	1.2	1.01818	-0.49091	-1.56364	-0.56364	1.47273	-1.4
347.371	-18.8509	-13.0909	-16.2909	-16.4	-16.6727	-17.2545	-18.1636	1.05455	1.21818	1.72727	3.45455	1.87273	1.72727	1.07273	1.03636	-0.25455	-1.61818	-0.50909	1.43636	-1.45455
348.156	-18.6676	-12.9636	-16.4182	-16.2909	-16.6909	-16.9455	-18.3636	1.05455	1.10909	1.96364	3.43636	2	1.76364	0.83636	0.87273	-0.67273	-1.67273	-0.72727	1.65455	-1.27273
348.94	-18.7462	-13.0182	-16.1636	-16.4546	-16.9273	-16.8364	-18.3818	1.03636	1.38182	2.09091	3.67273	2.09091	2.27273	0.89091	0.87273	-0.52727	-1.56364	-0.74545	1.67273	-1.14545
349.725	-18.9033	-13.1273	-16.2727	-16.7636	-17.2182	-16.9818	-18.3273	0.72727	1.16364	1.67273	3.6	1.63636	2.14545	0.72727	0.78182	-0.81818	-1.81818	-0.98182	1.38182	-1.21818
350.509	-19.296	-13.4	-16.2	-16.8909	-17.2364	-17.1818	-18.6909	0.63636	1.34545	1.90909	3.56364	1.49091	2.10909	0.72727	0.67273	-0.92727	-2.10909	-0.96364	1.25455	-1.23636
351.294	-19.1913	-13.3273	-16.1636	-16.6727	-17.0545	-17.1273	-18.5454	0.81818	1.4	1.81818	3.74545	1.4	2.01818	0.87273	0.67273	-0.89091	-1.63636	-1.05455	1.21818	-0.90909
352.078	-18.3534	-12.7454	-16.1273	-16.2	-16.7091	-16.3091	-18.2182	0.18182	1.10909	1.43636	3.14545	0.89091	1.63636	0.54545	0.01818	-1.70909	-2.01818	-1.61818	0.98182	-1.12727
352.862	-17.7775	-12.3454	-16.2364	-15.9454	-16.5091	-16.2364	-18.1091	0.18182	1.2	1.12727	3.09091	1.2	1.36364	0.52727	0.10909	-1.81818	-1.85455	-1.78182	0.72727	-0.94545
353.647	-17.5942	-12.2182	-16.2364	-16.1091	-16.5273	-16.3636	-18.4546	0.09091	0.70909	0.87273	2.67273	1.07273	1.27273	0.49091	0	-1.74545	-1.90909	-1.98182	0.50909	-0.98182
354.431	-17.4895	-12.1455	-16.2364	-16.2909	-16.4727	-16.4909	-18.5273	-0.27273	0.56364	0.63636	2.29091	0.92727	0.92727	0.43636	-0.09091	-1.69091	-1.87273	-2.21818	0.67273	-1.05455
355.215	-16.992	-11.8	-15.6546	-16.2	-16.3818	-16.2	-18.3454	-0.45455	0.41818	0.56364	1.8	0.70909	0.83636	0.27273	-0.38182	-1.74545	-2.23636	-2.52727	0.32727	-1.63636
355.999	-16.8349	-11.6909	-15.8364	-16.2909	-16.5273	-16.2182	-18.5818	-0.36364	0.83636	0.69091	1.78182	0.89091	1.10909	0.54545	-0.41818	-1.72727	-1.90909	-2.6	0.54545	-1.52727
356.783	-16.9135	-11.7454	-16.3273	-16.3454	-16.8364	-16.6364	-18.5091	-0.16364	1.23636	1.03636	2.47273	1.50909	1.52727	1.12727	0.16364	-1.18182	-1.34545	-1.74545	0.76364	-1.10909
357.567	-17.0182	-11.8182	-16.4	-16.5818	-16.9455	-16.7273	-18.7273	-0.07273	1.12727	1.05455	2.36364	1.85455	1.45455	1.36364	0.18182	-1.2	-1.32727	-1.58182	0.90909	-0.94545
358.351	-17.0182	-11.8182	-16.0727	-16.5818	-16.9455	-16.9455	-18.7273	-0.27273	0.63636	1.07273	2	1.98182	1.16364	1.34545	-0.10909	-1.21818	-1.67273	-1.65455	0.78182	-1.25455
359.134	-17.0444	-11.8364	-16.2727	-16.6	-17	-16.8182	-18.3636	-0.50909	0.67273	0.54545	1.81818	1.81818	0.92727	1.14545	-0.23636	-1.50909	-1.41818	-1.78182	0.56364	-1.38182
359.918	-17.0444	-11.8364	-16.6182	-16.8727	-17.1636	-16.8364	-18.5636	-0.27273	0.89091	0.81818	2.21818	2.12727	1.49091	1.21818	0.09091	-1.34545	-1.32727	-1.54545	0.83636	-1.36364
360.702	-17.28	-12	-16.5636	-17.2727	-17.2	-16.7091	-18.4546	0.01818	1.18182	0.72727	2.29091	2.43636	1.67273	1.2	0.32727	-1.16364	-0.92727	-1.09091	0.83636	-1.30909
361.485	-17.6466	-12.2546	-16.5273	-17.3818	-17.4182	-17.0364	-18.4546	-0.05455	1.21818	0.87273	2.23636	2.03636	1.90909	1.23636	0.36364	-1.14545	-1.29091	-0.96364	0.61818	-1.4
362.269	-18.1702	-12.6182	-16.6182	-17.5273	-17.4909	-17.2364	-18.0545	0.34545	1.34545	0.90909	2.49091	2.27273	1.90909	1.34545	0.29091	-0.96364	-1.27273	-0.67273	0.58182	-1.16364
363.052	-18.5629	-12.8909	-16.7273	-17.2909	-17.4909	-17.3091	-18.0909	0.78182	1.41818	1.21818	2.83636	2.50909	2.30909	1.49091	0.49091	-0.85455	-1.23636	-0.70909	0.74545	-0.65455
363.836	-18.6414	-12.9454	-16.8	-17.1636	-17.3454	-17.2	-18	1.01818	1.58182	1.49091	3.16364	2.67273	2.36364	1.87273	1	-0.85455	-1.07273	-0.41818	1.12727	-0.32727
364.619	-18.4058	-12.7818	-16.8545	-17.0727	-17.2545	-17.2	-18.0909	0.87273	1.30909	1.38182	3.03636	2.43636	2.21818	1.92727	1.10909	-0.98182	-1.16364	-0.16364	0.87273	-0.47273
365.402	-18.5367	-12.8727	-16.5636	-17.3273	-17.3273	-17.6	-18.3091	0.67273	1.03636	1.05455	2.63636	2.14545	2.07273	1.63636	1.09091	-1.21818	-1.50909	-0.47273	0.70909	-0.72727
366.186	-19.1651	-13.3091	-16.7636	-17.0364	-17.0364	-17.7455	-18.2727	0.54545	0.74545	0.90909	2.63636	1.72727	1.90909	1.49091	1.16364	-1.16364	-1.45455	-0.58182	0.18182	-0.87273
366.969	-19.4531	-13.5091	-17.0364	-17.0727	-16.9636	-17.6182	-18.1455	0.94545	1.05455	0.83636	2.81818	1.83636	2.36364	1.63636	1.52727	-0.78182	-1.10909	-0.58182	0.34545	-0.50909
367.752	-19.1913	-13.3273	-16.9818	-17.0182	-16.9455	-17.4909	-18.2	1.25455	1.07273	1.4	3.32727	2.03636	2.72727	1.90909	1.49091	-0.58182	-0.89091	-0.56364	0.89091	-0.30909
368.535	-18.6938	-12.9818	-16.3636	-16.7091	-16.6364	-17.1273	-17.9091	1.05455	1.03636	1.14545	3.2	1.58182	2.38182	1.81818	1.25455	-0.58182	-1.2	-0.56364	0.87273	-0.38182
369.318	-18.9556	-13.1636	-16.4727	-16.7455	-16.8182	-17.5091	-18.1818	0.85455	0.72727	1.09091	3.12727	1.4	2.38182	1.92727	1.54545	-0.58182	-1.45455	-0.70909	0.70909	-0.41818
370.101	-19.5578	-13.5818	-16.5818	-16.8909	-16.8364	-17.8364	-18.3636	1.01818	0.58182	1.29091	3.12727	1.63636	2.12727	1.69091	1.72727	-0.30909	-1.34545	-0.67273	0.90909	-0.2
370.884	-19.4793	-13.5273	-16.5636	-16.6	-16.7818	-17.6	-18.6727	0.70909	0.29091	1.07273	3.07273	1.25455	1.85455	1.54545	1.69091	-0.43636	-1.52727	-1.2	0.8	-0.74545
371.667	-18.7985	-13.0546	-16.4	-16.4	-16.2545	-17.3454	-18.3636	0.58182	0.49091	0.92727	3.10909	1.4	1.8	1.47273	1.58182	-0.47273	-1.36364	-1.10909	0.85455	-0.81818
372.449	-18.3796	-12.7636	-16.4	-16.1636	-16.1636	-17.0182	-18.3454	0.52727	0.76364	0.69091	3.05455	1.29091	2	1.09091	1.30909	-0.43636	-1.07273	-1.25455	0.87273	-0.72727
373.232	-18.1702	-12.6182	-16.0182	-15.7454	-16	-16.6909	-17.9273	0.49091	0.58182	0.76364	2.94545	1.34545	2.01818	0.70909	1.34545	-0.70909	-1.14545	-1.47273	0.98182	-0.6
374.015	-18.5105	-12.8545	-15.9818	-15.6	-16.0182	-16.5454	-17.9636	0.43636	0.47273	0.87273	2.72727	1.36364	1.81818	0.8	1.41818	-0.30909	-1.2	-1.36364	0.85455	-0.58182
374.797	-18.2225	-12.6546	-15.9636	-15.6546	-16.1455	-16.4364	-18	0.58182	0.90909	1.01818	2.90909	1.6	1.92727	0.85455	1.49091	-0.34545	-1.4	-1.25455	1.32727	-0.4
375.58	-17.4895	-12.1455	-15.5818	-15.2546	-15.5091	-15.9091	-17.9455	0.63636	1.58182	1.38182	3.03636	2.01818	1.58182	1.01818	1.67273	0.03636	-1.38182	-0.90909	1.6	-0.05455
376.362	-17.3062	-12.0182	-15.3273	-15.0364	-15.5455	-15.9454	-17.9273	0.70909	1.69091	1.25455	2.94545	1.92727	1.56364	0.87273	1.81818	-0.14545	-1.56364	-0.89091	1.50909	0.01818
377.145	-17.4633	-12.1273	-15.6	-15.2909	-15.6727	-16	-17.8909	0.63636	1.67273	1.45455	2.89091	2.18182	1.63636	0.78182	1.81818	-0.16364	-1.25455	-0.76364	1.09091	0.07273
377.927	-18.0131	-12.5091	-15.8727	-15.4727	-15.8364	-16.2909	-18.0182	0.94545	1.6	1.58182	2.92727	2.30909	1.21818	0.70909	1.70909	-0.09091	-1.2	-0.81818	0.94545	0.16364
378.709	-17.4633	-12.1273	-15.6909	-15.1636	-15.6364	-15.7273	-17.8	1.05455	1.76364	1.14545	2.90909	2.52727	1.14545	0.92727	1.52727	-0.05455	-1	-0.61818	1.18182	0.21818
379.492	-17.5942	-12.2182	-15.7091	-15.3454	-15.7091	-15.9636	-17.9455	1.10909	2.09091	1.30909	2.81818	2.61818	1.03636	0.81818	1.54545	-0.36364	-0.90909	-0.29091	1.2	0.54545
380.274	-17.8822	-12.4182	-15.5636	-15.3091	-16.0909	-15.7091	-17.8545	1.16364	2.12727	1.92727	3.12727	2.76364	1.36364	0.70909	1.81818	-0.41818	-0.92727	-0.21818	1.45455	0.61818
381.056	-18.2225	-12.6546	-15.3636	-15.3636	-16.0909	-15.9454	-17.3091	1.10909	1.96364	1.90909	3.18182	2.65455	1.01818	0.43636	1.69091	-0.65455	-1.12727	-0.54545	1.14545	0.50909
381.838	-18.8771	-13.1091	-15.5636	-15.7818	-16.4364	-16.5636	-17.7273	1.30909	1.81818	1.81818	3.14545	2.81818	1.14545	0.81818	1.98182	-0.47273	-1.01818	-0.34545	1.16364	0.63636
382.62	-18.9294	-13.1455	-15.8182	-16	-16.4727	-16.5454	-17.8545	1.47273	2.05455	1.78182	3.21818	2.6	1.14545	0.67273	1.72727	-0.94545	-1.14545	-0.63636	1.18182	0.63636
383.402	-18.9818	-13.1818	-16.1091	-16.4	-16.4909	-16.9091	-18.0182	1.58182	1.92727	1.78182	3	2.65455	1.2	0.63636	1.78182	-0.52727	-0.96364	-0.81818	1.23636	0.54545
384.183	-19.1389	-13.2909	-16.2909	-16.4364	-17.1273	-17.3636	-18.1273	1.56364	1.67273	1.85455	3.32727	2.45455	1.72727	0.38182	1.56364	-0.90909	-1.09091	-0.90909	1	0.27273
384.965	-19.7673	-13.7273	-16.5818	-16.9455	-17.3636	-17.5273	-18.1273	1.52727	1.65455	1.85455	3.54545	2.58182	1.85455	0.49091	1.76364	-0.78182	-1	-0.67273	1.05455	0.47273
385.747	-20.0291	-13.9091	-16.6909	-16.9636	-17.5091	-17.8364	-18.3454	1.49091	1.38182	1.4	3.38182	2.65455	1.69091	0.49091	1.74545	-1.09091	-1.16364	-0.89091	1.36364	0.50909
386.529	-19.872	-13.8	-16.8	-16.9636	-17.4364	-17.7818	-18.3818	1.29091	1.4	1.21818	3.2	2.65455	1.85455	0.6	1.61818	-1.18182	-1.29091	-0.98182	1.41818	0.54545
387.31	-19.7411	-13.7091	-16.8727	-16.8727	-17.4	-17.9455	-18.3091	1.14545	1.27273	1.56364	3.12727	2.45455	2.09091	0.43636	1.50909	-1.23636	-1.25455	-1.25455	1.16364	0.27273
388.092	-19.3484	-13.4364	-16.6909	-16.8182	-16.9818	-17.4727	-18.0545	1.16364	1.07273	1.52727	2.98182	2.54545	2.36364	0.34545	1.47273	-1.30909	-1.21818	-1.23636	1.27273	0.21818
388.873	-19.3484	-13.4364	-16.7636	-16.9636	-17.1273	-17.4546	-18.2182	1.23636	1.12727	1.03636	2.83636	2.30909	2.07273	0.38182	1.38182	-1.30909	-1.12727	-1.27273	1.10909	-0.03636
389.655	-19.5054	-13.5455	-16.8182	-17.2182	-17.2	-17.5454	-18.8	1.54545	1.07273	1.10909	2.87273	2.54545	2.09091	0.47273	1.63636	-1.32727	-1.38182	-0.98182	1.30909	-0.03636
390.436	-19.4793	-13.5273	-17.1091	-17.4182	-17.1818	-17.2545	-18.8182	1	0.8	0.78182	2.78182	2.01818	1.70909	0.05455	1.10909	-1.58182	-1.8	-1.21818	0.8	-0.47273
391.217	-19.0865	-13.2546	-16.9818	-17.3636	-17.1273	-17.1091	-18.7273	1.03636	0.6	0.54545	2.69091	1.94545	1.49091	0.10909	0.89091	-1.2	-1.96364	-1.09091	0.81818	-0.52727
391.999	-19.3222	-13.4182	-17	-17.2909	-17.3273	-16.9636	-18.6182	0.76364	0.61818	0.4	2.49091	1.63636	1.49091	0.07273	0.65455	-1.78182	-2.05455	-1.23636	0.90909	-0.67273
392.78	-19.0865	-13.2546	-16.7818	-17.6182	-17.0909	-16.8909	-18.6727	0.58182	0.43636	0.27273	2.03636	1.30909	1.29091	0.29091	0.74545	-1.74545	-2.01818	-1.23636	0.90909	-0.74545
393.561	-18.9556	-13.1636	-16.8364	-17.4546	-16.9455	-17.3454	-19.0545	0.29091	0.16364	-0.07273	1.61818	1.07273	0.85455	0.05455	0.52727	-1.90909	-2.29091	-1.76364	0.47273	-1.07273
394.342	-19.0604	-13.2364	-16.7455	-17.4909	-16.7455	-17.2364	-19.1455	0.45455	0.29091	0.43636	1.54545	0.87273	0.67273	0.18182	0.47273	-1.65455	-2.29091	-1.63636	0.38182	-1.03636
395.123	-18.9033	-13.1273	-16.8182	-17.5636	-16.9273	-17.4727	-19.2545	0.76364	0.49091	0.61818	1.8	1	0.8	0.18182	0.78182	-1.21818	-1.90909	-1.47273	0.89091	-0.87273
395.904	-18.3011	-12.7091	-16.4727	-17.4727	-16.8	-17.4182	-18.7818	0.85455	0.70909	0.61818	2.16364	1.29091	0.83636	0.2	0.96364	-1.25455	-2	-1.4	1.09091	-0.38182
396.685	-18.0654	-12.5455	-16.1455	-17.1455	-16.6727	-17.2182	-18.3454	0.78182	0.83636	0.6	2.49091	1.09091	1.01818	0.61818	0.83636	-1.05455	-2.23636	-1.10909	1.09091	-0.6
397.465	-18.144	-12.6	-16.3091	-17.2727	-16.5091	-17.4546	-18.3636	0.63636	0.50909	0.30909	2.03636	0.89091	0.92727	0.56364	0.47273	-1.07273	-2.61818	-1.27273	0.83636	-0.74545
398.246	-18.0916	-12.5636	-16.6727	-17.2545	-16.6364	-17.8545	-18.3454	0.81818	0.67273	0.47273	2.27273	1	1.30909	1	0.47273	-0.67273	-1.98182	-0.96364	1.07273	-0.49091
399.027	-17.8036	-12.3636	-16.5454	-16.9273	-16.4	-17.7273	-18.3091	1.23636	0.83636	0.85455	2.32727	1.29091	1.27273	1.16364	0.65455	-0.32727	-1.56364	-0.98182	1.78182	-0.14545
399.807	-17.8822	-12.4182	-16.5091	-16.9455	-16.6182	-17.8545	-18.4	1.25455	1	0.90909	2.32727	1.50909	1.50909	1.30909	0.70909	-0.70909	-1.34545	-1.03636	1.74545	-0.09091
400.588	-17.2015	-11.9454	-15.9454	-16.4909	-15.9091	-17.5818	-18.1091	1.58182	1.09091	1.25455	2.81818	1.83636	1.78182	1.56364	0.8	-0.34545	-1.09091	-0.52727	1.70909	0.38182
401.368	-17.4371	-12.1091	-16.3454	-16.3818	-15.9091	-17.8545	-18.0727	1.47273	0.81818	1.10909	2.78182	1.92727	1.76364	1.27273	0.96364	-0.36364	-1.01818	-0.56364	1.72727	0.49091
402.149	-17.4633	-12.1273	-16.3091	-16.2	-16.0909	-17.5273	-17.7818	1.50909	0.81818	1.4	2.92727	2.16364	1.90909	1.30909	1.14545	-0.34545	-0.70909	-0.18182	2.03636	0.81818
402.929	-17.3062	-12.0182	-16.6182	-16.1273	-16.4727	-17.4909	-17.9455	1.76364	0.50909	1.29091	3.14545	2.52727	2.29091	1.72727	1.23636	-0.01818	-0.43636	0.05455	2.18182	0.65455
403.709	-16.2851	-11.3091	-15.9636	-15.5636	-16.1455	-17.0182	-17.4364	1.98182	0.74545	1.54545	3.47273	2.6	2.74545	2.12727	1.23636	-0.05455	-0.34545	0.29091	2.14545	0.92727
404.49	-16.7564	-11.6364	-16.1091	-15.6727	-16.1273	-16.9455	-18.0364	1.87273	0.81818	1.78182	3.65455	2.36364	3.2	2.29091	1.4	0.09091	-0.05455	0.43636	2.38182	0.56364
405.27	-16.8873	-11.7273	-16.2727	-15.4909	-16.2545	-17.3091	-18.0909	1.72727	0.58182	1.41818	3.34545	2.30909	3.07273	2	1.27273	-0.16364	-0.03636	0.10909	2.12727	0.50909
406.05	-16.3898	-11.3818	-16.0545	-15.3091	-16.1636	-17.2	-18.2182	1.76364	0.45455	1.58182	3.41818	2.49091	3.10909	2.03636	1.45455	-0.01818	0.09091	0	2.16364	0.87273
406.83	-15.7091	-10.9091	-15.8909	-15.2364	-16.0909	-16.8364	-18.1091	1.72727	0.63636	1.72727	3.34545	2.38182	2.98182	2.05455	1.30909	0.12727	0.18182	-0.10909	2.05455	1.12727
407.61	-15.1331	-10.5091	-15.5636	-15.2364	-16.0364	-16.9273	-18	1.89091	1.01818	1.94545	3.50909	2.74545	3.16364	2.12727	1.87273	0.16364	0.25455	0.14545	2.12727	1.21818
408.39	-14.688	-10.2	-15.1455	-14.7636	-15.3454	-16.5454	-17.4364	1.81818	1.23636	2.18182	4.03636	3.03636	3.6	2.34545	2.16364	0.23636	0.32727	0.58182	2.56364	1.4
409.17	-14.9498	-10.3818	-15.2546	-15.1818	-16.1273	-17.0545	-17.6182	1.6	1	2.01818	3.81818	3.14545	3.4	2.18182	2.36364	0.29091	0.49091	0.63636	2.63636	1.38182
409.95	-14.5833	-10.1273	-15.0727	-15.2364	-16.4182	-17	-17.4909	1.6	1.29091	2.21818	4.07273	3.2	3.32727	2.47273	2.27273	0.45455	0.61818	1	2.90909	1.72727
410.729	-14.112	-9.8	-15.2182	-15.7454	-16.4546	-16.9273	-18.0182	1.61818	1.14545	2.21818	4.16364	3.05455	3.34545	2.43636	2.21818	0.89091	0.69091	1.05455	3	1.49091
411.509	-12.8291	-8.90909	-14.4909	-15.3091	-15.7454	-16.4909	-17.2545	1.56364	1.70909	2.21818	3.87273	2.76364	3.52727	2.25455	2.52727	0.83636	0.8	1.09091	3.18182	1.83636
412.289	-11.6509	-8.09091	-14.1455	-15.2364	-15.6	-16.4182	-17.1273	1.23636	1.76364	2.01818	3.89091	2.6	3.4	2.03636	2.47273	1	0.83636	1.4	3.50909	1.89091
413.068	-9.89673	-6.87273	-13.6727	-14.7454	-15.3636	-16.2545	-16.8182	1.23636	1.70909	2.01818	3.72727	2.90909	2.92727	2.32727	2.74545	1.61818	1.16364	2.03636	3.94545	2.61818
413.848	-5.26255	-3.65455	-12.6	-14.2364	-14.4909	-15.7636	-16.6546	1.74545	2.45455	3.12727	4.49091	3.85455	3.36364	3.32727	4.14545	3.07273	2.63636	3.74545	5.63636	4.30909
414.627	4.66036	3.23636	-9.87273	-12	-12.8364	-14.4	-15.4909	2.56364	3.41818	4.43636	5.83636	5.2	4.8	4.85455	6.18182	5.54545	5.32727	6.92727	8.69091	6.98182
415.406	23.6684	16.4364	-4.01818	-7.81818	-9.69091	-11.4727	-13.1818	3.83636	5.05455	6.70909	7.87273	7.52727	7.47273	7.83636	10.2909	9.72727	10.0909	12.5455	14.4909	12.1636
416.186	50.3476	34.9636	4.03636	-1.89091	-5.07273	-7.49091	-10.1273	5.87273	7.81818	9.89091	11.7454	11.2727	12	12.5818	15.9091	16.3273	17.6909	21.1273	22.9091	20.2727
416.965	82.1586	57.0545	13.2364	4.92727	-0.21818	-3.2	-7.23636	8.49091	10.8727	13.7636	15.7091	15.5455	16.5818	17.6909	22.6182	24.3636	26.8	31.1455	32.3273	29.7273
417.744	116.902	81.1818	23.6727	12.8182	5.98182	1.98182	-3.54545	11.4545	14.4	17.9455	20.2909	20.3091	21.7273	23.5091	30	32.8182	36.1091	41.6364	42.6909	39.5455
418.523	152.64	106	34.2364	21.0727	12.4909	7.32727	0.43636	14.5455	18.2364	22.3636	25.1455	25.4	27.1455	29.6	37.8727	41.4182	46.3091	52.6909	53.8909	49.8727
419.302	188.666	131.018	45.4727	29.3091	19.0182	12.7818	4.85455	17.7455	22.4364	26.7818	30	30.7455	32.9273	36.3273	46.0727	50.7454	57.0545	64.8182	65.6182	61.1454
420.081	223.985	155.545	56.2909	36.8364	24.9455	17.5091	8.38182	20.9818	26.7091	31.9091	35.5091	36.3818	38.6	43.1818	54.8182	60.3091	68.0364	77.2364	77.8182	72.9091
420.86	259.121	179.945	67.1818	45.1091	31.5091	22.6909	12.5818	24.1273	30.4909	36.8546	40.6182	42.0909	44.5636	49.8546	64.0909	70.2	79.1636	89.6909	89.8909	84.6909
421.639	294.153	204.273	77.7273	52.7273	37.6	28.0909	16.4909	27.4182	34.6364	41.3818	46.0727	47.6	50.9636	56.4	72.9454	79.7091	90.6546	102.091	101.964	96.1454
422.418	326.566	226.782	87.8	60.1454	42.9818	33.4727	20.3454	30.8182	38.6546	46.0727	51.1454	53.1636	57.1818	63.0545	81.6546	89.6364	102.109	114.4	114.655	107.582
423.196	354.135	245.927	96.5091	66.0182	47.9455	37.5091	23.6909	33.3454	42.3818	49.9818	55.4545	58.0182	62.2	68.8182	89.0909	97.9454	111.945	125.109	125.673	117.8
423.975	372.777	258.873	102.455	70.4727	51.6546	40.4545	25.6364	35.2727	45.2364	52.9273	59.1273	61.9818	66.4	73.2	95.1636	104.455	119.782	133.709	134.218	125.782
424.754	383.956	266.636	106.345	73.5273	53.8546	42.6182	27.2182	36.5091	46.8364	54.7636	61.2364	64.4182	68.7818	76.0182	99.2182	108.873	124.891	139.655	140.055	131.073
425.532	389.559	270.527	108.436	74.7091	55.4909	43.8546	28.0182	37.7636	48.2	56.3091	63.4364	66.5818	70.8546	78.4727	102.8	112.4	129.309	144.255	145.327	135.909
426.311	392.413	272.509	109.618	75.6909	56.3091	44.7636	28.3273	38.9273	49.6727	57.8727	65.2182	68.5091	73.0546	80.9636	105.891	115.945	133.691	148.909	150.055	140.273
427.089	393.775	273.455	110.618	75.9454	56.3273	44.9273	28.4727	39.9091	50.6364	59.3454	66.4	70.4	75.0182	82.8364	108.618	119.345	137.345	153.127	154.309	144.273
427.867	395.424	274.6	111.764	76.7636	57.0545	45.5091	29.1273	40.8909	51.7636	60.8727	67.8546	72.3273	76.9636	84.9636	111.545	122.127	140.909	157.164	158.927	148.473
428.646	396.864	275.6	112.418	77.4909	57.8727	46.3091	30.0364	41.5273	52.4727	61.7636	69.3818	73.8909	78.9818	86.5091	113.6	124.945	144.218	160.927	162.709	151.855
429.424	397.754	276.218	112.673	77.7818	58.1454	47.1454	30.3454	42.1636	53.4182	62.7818	70.6364	75.3636	80.5273	88.3818	115.473	127.509	147.436	164.582	166.382	155.4
430.202	399.037	277.109	113.418	78.6909	58.6364	47.7818	31.2	42.8727	54.5091	64.2545	72.0182	77.1454	81.9091	90.7091	117.8	130.255	150.6	168.727	170.473	159.655
430.98	400.451	278.091	114.655	79.4545	59.5273	48.3636	31.9455	43.5636	55.7273	65.2727	73.5273	78.6909	83.5091	92.7273	119.945	132.691	153.6	172.273	173.964	163.073
431.758	400.451	278.091	115.218	80.1273	59.9818	48.9818	32.5091	44.4182	56.6909	66.6909	75.0909	80.2	85.5455	94.8364	122.782	135.745	157.055	176.545	177.745	166.636
432.536	399.718	277.582	115.473	80.2182	60.4727	49.6364	33.2364	45.3454	57.4545	67.8727	76.6909	81.8	87.2909	96.7636	125.073	138.727	160.182	180.109	181.273	170.291
433.314	398.016	276.4	114.636	79.8909	60.2909	49.5636	33.2727	45.9455	57.9636	68.9091	77.6546	83	88.5818	98.5273	127.218	141.545	163.436	183.545	184.564	173.764
434.092	396.838	275.582	114.636	80.0727	60.3091	49.8546	34	46.3636	58.9818	69.9818	78.5455	84.0727	90.1818	100.182	129.255	144.4	166.509	187.055	188.236	176.745
434.869	395.241	274.473	114.145	79.8909	60.1636	49.8	34.2	46.5636	59.5273	70.7273	79.6	85.2727	91.1454	101.655	131.327	146.527	169.327	190.582	191.927	180.273
435.647	394.534	273.982	114.655	80.3091	60.8182	50.3273	35.0364	47.1818	60.4	71.7636	81.4182	86.7455	92.6546	103.4	133.8	149.345	173.127	194.2	195.691	184.109
436.425	392.963	272.891	114.127	80.4	60.9818	50.4364	35.1273	47.3454	61.1273	72.8182	82.9454	88.2727	94.0909	105	136.309	152.345	176.4	197.691	199.236	187.491
437.202	391.497	271.873	113.764	80.6909	60.7818	50.7818	35.2364	47.6364	61.8	74	84	89.7273	95.2545	106.891	139.218	155.127	179.709	201.527	202.909	191.4
437.98	389.743	270.655	113.673	80.5818	60.7273	50.8909	35.1454	48.5273	62.9455	75	85.5273	91.3091	97.1091	109.182	141.891	158.473	183.709	205.782	207.273	195.727
438.757	387.936	269.4	113.418	80.0364	60.4909	50.9818	35.2727	49.2546	63.8182	75.9818	86.7636	92.5091	98.8727	110.782	144.582	161.491	187.345	209.618	211.636	199.218
439.534	385.475	267.691	112.273	79.6909	60.0364	50.5455	35.0727	49.8182	64.1454	77.1818	88.1636	93.6727	100.345	112.455	147.091	164.364	190.782	213.636	215.182	203.291
440.312	384.166	266.782	112.018	79.6727	60.0545	50.8727	35.4	50.9273	65.0546	78.6	89.6727	95.2182	101.818	114.182	149.473	167.236	194.418	217.727	219.073	207.764
441.089	382.857	265.873	111.945	79.9636	59.7454	50.4727	35.4909	51.3091	65.8909	79.7091	90.9091	96.6364	103.182	115.855	152.036	170.164	198.182	221.982	223.473	211.545
441.866	382.176	265.4	112.018	79.9454	59.8546	50.7818	36.0727	52.2909	67.5273	81.4727	92.8909	98.6	105.418	118.564	155	173.745	202.364	226.182	228.473	216.436
442.643	381.914	265.218	112.2	80.5091	59.8182	50.7273	36.3636	52.8	68.3273	82.6727	94.1273	100.327	106.818	120.836	157.782	176.709	206.491	230.909	233.091	221.018
443.42	382.333	265.509	113.109	81.0546	60.6	51.3091	37.3454	53.7273	70	84.4727	95.8546	102.182	109.055	123.291	160.745	180.564	210.836	235.636	238.145	226.127
444.197	381.914	265.218	113.073	81.4909	61.0909	52.0364	37.8182	54.2546	71.1818	85.6727	97.0546	103.764	110.727	125.618	163.982	183.764	214.6	240.836	243.236	230.982
444.974	382.019	265.291	113.109	81.6364	61.2364	52.4727	38.6	55.1273	72.5818	87.0182	98.7818	105.109	112.618	128.055	167.018	187.455	218.873	245.8	248.127	235.709
445.751	382.281	265.473	113.909	81.8364	61.9091	52.8	39.2727	56.4909	73.8	88.0182	100.564	106.782	114.545	130.527	170.055	191.309	223.255	250.727	253.782	241.055
446.528	382.333	265.509	114.4	82.4182	62.5455	53.2364	40.4182	57.1636	74.5455	89.6	102.091	108.418	116.309	132.745	173.055	194.582	227.509	255.818	259.164	246.236
447.304	382.15	265.382	114.945	82.8364	63.1454	53.5455	40.6909	57.6909	75.6727	91.1091	103.655	110.091	118.309	135.418	176.364	198.564	231.727	260.909	264.255	251.764
448.081	381.967	265.255	115.873	83.3818	63.8	54.1454	41.3636	57.9273	76.8727	92.5091	105	112	120.218	137.509	179.709	202.382	236.218	266.073	270.145	257.364
448.858	381.469	264.909	115.618	83.3454	64.1091	54.1636	41.4364	58.2727	78.0364	93.8	106.764	114.073	122.382	140.127	183.036	206.382	240.636	271.691	276.236	263.364
449.634	380.736	264.4	115.727	83.3454	64.3454	54.7273	42.4	59.3818	79.5455	95.4545	108.327	115.873	124.709	143.055	186.655	210.545	245.655	277.582	281.764	269.927
450.411	380.579	264.291	116.636	84.0364	64.9818	55.3091	42.9636	59.9818	80.7455	96.5091	109.891	117.618	126.745	145.036	189.709	214.345	250.491	283.564	287.745	275.782
451.187	379.872	263.8	116.891	84.4	65.7455	56.1454	43.7273	61.0364	82.1636	98.0364	111.836	119.309	129.491	147.255	193.273	218.2	254.709	289.291	293.436	282.036
451.963	378.825	263.073	117	84.8182	66.1636	56.8727	44.1636	62.1636	82.8546	99.4364	113.745	121.309	131.655	149.691	196.836	221.764	259.109	295.382	299.327	287.945
452.74	377.489	262.145	116.764	84.8909	66.1818	57.1636	44.6546	62.9636	83.9091	101.018	115.727	123.273	133.745	152.455	199.964	225.618	263.655	300.618	304.8	293.655
453.516	376.049	261.145	116.982	85.1818	66.2182	57.4545	44.9455	63.3273	84.1273	102.109	116.8	124.782	135.382	154.327	202.8	228.945	267.8	305.855	310.273	299.545
454.292	373.981	259.709	116.764	85.0546	66.3818	57.6364	45.0545	63.4909	84.8909	103.527	118.127	126.255	137.418	156.4	205.6	232.527	272.4	311.473	316.327	305.618
455.068	372.148	258.436	116.6	84.7091	66.5455	57.6182	44.8909	64.3636	86.1454	104.673	119.527	127.873	139.655	158.309	208.891	235.818	276.855	316.873	322.836	311.709
455.844	369.74	256.764	116.036	84.9454	66.7455	57.6182	45.4182	65.1273	87.1091	105.964	121.382	129.491	141.509	160.127	212.073	239.309	281.855	322.927	328.927	318.182
456.62	367.436	255.164	115.109	84.4	66.5273	57.5091	45.4182	66.1818	87.9636	107.182	122.909	131.036	143.582	162.309	215.327	243.127	286.473	328.836	334.745	325
457.396	365.001	253.473	115.182	84.5455	66.4	57.7091	46.0545	67.0364	88.9818	108.273	124.436	132.582	145.4	164.345	218.655	246.8	291.636	334.218	340.909	330.836
458.172	363.011	252.091	114.727	84.4909	66.6909	58	45.9091	67.6	89.4727	109.418	125.873	134.364	146.8	166.436	221.618	250.455	295.8	340.273	347.545	337.309
458.947	360.576	250.4	114.109	84.3454	66.8727	57.8364	45.9455	68.1454	90.0909	110.764	127.509	136.073	148.782	169.091	225.2	254.364	300.364	346.545	354.364	344.182
459.723	358.141	248.709	113.491	84.1636	67.1273	58	46.3454	68.8364	90.6182	112.491	129.055	138	150.618	171.655	228.873	258.873	305.327	353	361.109	351.2
460.499	355.601	246.945	112.8	83.8727	67.2182	58.0909	46.9455	68.6727	91.4727	113.382	130.164	139.218	152.382	173.473	232.291	263.473	310.218	358.364	367.509	357.982
461.274	352.983	245.127	112.091	83.1818	66.7636	57.4909	46.8546	69.2909	92.2364	114.782	131.6	140.945	154.382	175.982	235.855	267.655	315.6	365	374.709	365.364
462.05	349.763	242.891	111.473	82.8364	66.8546	57.4182	47.0364	70.4	93.4909	116.036	133.145	143.236	156.636	178.636	239.582	271.527	321.073	371.6	381.891	372.745
462.825	346.909	240.909	110.855	82.6727	66.7091	57.4545	47.1454	71.2909	94.4545	117.182	134.709	145.273	158.564	180.891	243.145	275.309	326.127	378.164	388.364	379.509
463.6	343.767	238.727	110.055	82.7455	66.5091	57.4364	47.5273	71.3454	95.3818	118.345	136.291	147.291	160.273	183.4	246.455	279.836	331.127	384.509	394.8	386.273
464.376	341.228	236.964	109.327	82.1273	66.1818	57.5636	47.5455	71.9454	96.0727	119.545	137.782	149.364	162.273	185.909	249.836	284.145	335.982	390.873	402.345	393.582
465.151	338.583	235.127	108.855	81.8909	66.1636	57.7091	48.1091	72.2545	97.0364	120.891	139.182	151.418	163.945	188.418	253.327	288.473	340.836	397.2	409.945	400.418
465.926	335.101	232.709	107.782	81.1818	65.8182	57.3454	48.0909	72.7273	97.7818	121.8	140.564	153.164	165.8	191.036	256.6	292.6	345.745	403.818	417.4	408.2
466.701	331.907	230.491	107.018	80.8364	65.6182	56.9818	48.4182	73.2	98.9091	122.818	141.818	154.691	168.109	193.236	260.291	296.855	351.036	410.309	425.145	415.836
467.476	328.713	228.273	106.127	80.3091	65.4727	57.2364	49.0182	73.8727	100.4	124.327	143.364	156.509	170.055	195.382	263.836	301.2	356.418	417.364	432.527	423.836
468.251	325.754	226.218	105.473	79.8909	65.2	57.0545	49.0545	74.4909	101.582	125.018	145.018	158.291	171.836	197.764	267.618	305.491	362.109	424.364	441	431.927
469.026	322.167	223.727	104.145	78.9454	64.3454	56.7273	48.6364	75.4	102.4	126.091	146.364	160.527	173.636	200.2	271.073	309.327	367.709	431.873	449.255	439.964
469.801	318.502	221.182	103.509	78.6727	64.2545	56.6727	48.7091	76.1454	103.382	126.945	147.618	162.218	175.909	202.491	274.873	313.764	373.4	439.509	457.745	448.473
470.575	315.727	219.255	102.764	77.7636	63.9636	56.3636	48.9091	76.7091	104.564	128.2	149.291	163.764	178.091	205.018	278.655	318.709	379.164	447.436	466.491	457.164
471.35	312.637	217.109	101.527	77.4545	63.5818	56.1636	49.4182	77.1454	105.818	129.927	151.164	165.909	180.709	207.909	283.018	323.818	385.436	455.455	475.927	466.727
472.125	309.521	214.945	100.436	76.6727	63.3091	55.9818	49.5636	77.9636	106.818	131.527	152.764	167.6	183	210.818	287.382	328.982	391.945	463.855	484.945	476.527
472.899	306.039	212.527	99.5091	76.3454	62.7091	55.8546	49.8909	79.0364	107.982	133.309	154.4	169.927	185.782	214.145	291.436	334.127	398.764	472.127	494.418	486.309
473.674	302.897	210.345	98.9818	75.8546	62.3636	55.8182	49.9636	80.0909	109.273	134.618	156.345	171.782	188.582	217.218	295.764	339.473	405.855	481.255	504.218	497.036
474.448	300.175	208.455	98.8909	76.2364	62.6	56.4	50.5455	81.1091	110.491	136.509	158.036	174.145	191.8	220.855	300.582	345.164	412.927	490.636	514.473	507.945
475.222	297.007	206.255	98	75.7273	62.3091	56.5273	50.5455	81.8364	111.673	137.836	160.164	176.473	194.818	224.455	305.236	350.836	420	499.909	524.073	518.164
475.997	293.498	203.818	97.1818	75.0182	61.8	56.0545	50.4545	82.7818	112.364	139.164	162.273	179.018	197.291	227.873	310.236	356.709	427.309	509.455	534.564	528.655
476.771	290.199	201.527	96.3273	74.2909	61	55.6727	50.5455	83.4909	113.291	141.036	164.327	181.145	200.455	231.727	314.909	362.909	434.745	519.255	545.127	540.055
477.545	287.372	199.564	96.1818	74.1454	61.0545	55.6364	50.8546	84.2	114.727	142.873	166.582	183.818	203.727	236	320.236	369.382	442.582	530.036	555.964	552.091
478.319	284.57	197.618	95.7273	73.8546	60.7454	55.8727	50.8546	85.0182	116.309	144.673	169.473	186.564	207	239.709	325.709	376.364	450.636	540.782	568.2	564.709
479.093	281.376	195.4	94.7455	74.0182	60.7636	56.2	51.0364	85.8182	117.782	147.109	172.055	189.582	210.345	244.073	331.764	383.036	459.345	552.273	581	577.655
479.867	278.522	193.418	94.1636	73.4909	60.5818	56.1273	51.2546	86.8546	119.2	149.164	174.509	192.4	213.636	248.255	337.891	390.4	467.836	563.509	593.255	590.582
480.641	275.668	191.436	93.6364	72.9818	59.9091	55.9818	51.4182	87.8	120.618	151.036	177.291	195.545	217.564	252.182	343.873	397.636	476.927	575.545	606	603.873
481.415	272.605	189.309	93.0546	72.3091	59.8546	55.3818	51.2727	88.2364	121.727	152.764	179.436	198.109	220.655	256.236	350.218	405.364	485.818	587.655	618.636	617.6
482.188	269.62	187.236	92.0909	71.9636	59.8727	55.1273	51.4727	89.0909	123.255	154.945	182.309	201.564	224.364	260.964	356.855	413.218	495.309	600.364	632.655	631.491
482.962	266.924	185.364	90.8727	71.0364	59.3818	54.5818	50.9636	89.8909	125.018	157.236	185.382	205	228.036	265.164	363.964	421.491	505.364	613.291	646.782	645.982
483.736	264.279	183.527	90.1818	70.7636	59	54.3818	51.2546	90.6182	126.527	159.636	188.255	208.855	231.873	269.655	370.782	430	516.4	626.564	661.364	661.273
484.509	261.295	181.455	89.3273	70.0364	58.3273	54.1091	51.0364	91.7091	128.309	162.418	191.091	212.691	236.691	274.782	378.364	439.127	527.582	640.764	676.473	677.182
485.283	258.1	179.236	88.4	69.5818	58.1091	54.1454	50.8727	92.6364	130.455	165.345	194.436	216.891	240.891	280.418	386.182	448.091	538.964	655.109	692.309	692.418
486.056	255.77	177.618	87.5636	69.2727	57.9273	53.6364	51.0182	93.8182	132.509	167.927	197.964	220.655	245.764	285.636	394.345	457.8	551.036	669.982	708.8	708.255
486.829	254.199	176.527	87.1091	68.9818	58.5273	53.8546	52.0727	95.2364	134.909	170.945	201.473	225.164	250.818	291.345	402.691	467.836	563.382	684.964	724.782	725.073
487.602	252.524	175.364	86.8546	68.6182	58.1818	53.7636	52.2909	96.4	136.782	173.6	205.273	229.273	255.564	296.745	410.873	478.345	575.509	700.2	740.818	742.636
488.376	250.246	173.782	86.1273	67.9636	57.8182	53.8727	52.3273	97.3636	138.673	176.291	208.855	233.382	260.745	302.909	419.2	488.491	588	715.964	758.018	759.618
489.149	248.963	172.891	86.0727	67.9273	58	54.0909	52.3273	98.6909	140.6	179.436	212.745	237.509	265.818	309.527	428.218	499.2	600.945	731.327	775.618	777.455
489.922	247.261	171.709	85.6546	67.6364	58.0182	54.4909	52.3454	100.545	143.418	182.782	217.345	242.455	271.873	315.927	437.764	509.764	614.545	748.655	794.291	795.909
490.695	246.057	170.873	85.3818	67.4	57.9455	54.7454	52.8	102.091	145.8	186.145	221.545	247.345	277.636	323.073	447.564	521.345	628.927	765.527	812.455	815.255
491.468	244.721	169.945	85.4182	67.5091	58	54.9818	53.4545	103.345	148.291	189.364	226.018	251.782	282.927	330.218	457.364	533	642.545	782.745	830.455	833.745
492.241	244.041	169.473	85.3091	67.2727	58.1636	55.2182	53.8	105.018	151.036	193.327	230.764	256.673	289.236	337.618	467.818	545.309	657.164	800.909	849.927	853.382
493.013	243.255	168.927	85.3636	68.0546	58.8546	55.5636	54.4364	106.618	153.691	196.655	235.309	261.891	294.745	344.636	478.182	557.291	671.8	818.764	869.673	872.836
493.786	242.548	168.436	85.2909	68.0182	59.1091	55.4545	54.8182	108.564	156.018	199.873	239.473	266.873	300.564	351.345	488.291	569.545	686.855	836.545	888.545	892.727
494.559	241.501	167.709	85.4545	68.1818	59.3091	56.1091	55.1454	110.091	158.691	203.891	244.309	272.236	306.6	358.709	499.164	582	701.945	855.145	908.945	913.255
495.331	240.192	166.8	85.1636	67.9636	59.2909	56.3273	54.8	111.873	161.218	207.382	248.564	277.545	312.636	366.836	509.927	594.473	716.909	874.345	928.927	933.509
496.104	239.249	166.145	84.9454	67.8364	59.2727	56.1636	55.2909	113.909	164.036	211.036	253.327	283.327	319.473	374.982	520.745	607.709	732.709	894.145	949.236	953.782
496.876	238.333	165.509	85.0546	67.8727	59.6182	56.3818	55.6	116.018	167.127	214.855	258.491	289.473	325.6	382.818	531.673	621.164	749.618	913.691	969.655	974.182
497.649	237.103	164.655	84.4364	67.6182	59.7636	56.2546	55.9273	118.145	170.255	218.945	263.127	295.618	332.218	390.782	543.2	634.836	765.6	934.145	990.236	995.164
498.421	236.527	164.255	84.4727	68.1091	60.1273	56.7454	56.8	119.436	173.473	222.636	267.982	301.382	338.782	398.818	554.345	648.782	781.891	953.618	1010.55	1015.33
499.193	235.872	163.8	84.2364	68.2727	59.9818	56.9455	57.3818	121.218	176.327	226.636	272.582	307.255	345.218	406.182	565.855	662.091	798.109	973.145	1031.07	1034.55
499.965	234.72	163	83.6182	67.6546	59.6364	56.8364	57.3273	122.636	178.564	230.2	276.891	312.945	351.709	413.745	576.745	675.436	814.436	992.527	1052.29	1054.95
500.737	233.987	162.491	83.6909	67.6182	59.6909	56.8727	57.5636	124.618	181.109	233.927	281.345	318.782	357.636	421.636	587.873	688.436	830.4	1011.95	1072.18	1074.42
501.509	233.306	162.018	83.3818	66.9454	59.3636	57.0182	57.5091	126.255	184.236	237.964	286.164	324.218	364.327	429.727	598.873	701.945	846.364	1031.04	1092.22	1094.89
502.281	232.887	161.727	83.5636	67.3273	59.5091	57.5273	57.9818	127.418	187.145	241.6	291.091	329.782	371.309	437.473	610.127	714.545	861.345	1050.51	1112.65	1115.4
503.053	232.207	161.255	83.2364	67.0727	59.5091	57.6	58.4545	129.145	189.673	245.491	295.709	334.818	377.655	445.164	620.691	727.564	876.218	1068.93	1131.82	1135.07
503.825	231.395	160.691	82.8727	67.1091	58.8182	57.2	58.9818	130.582	191.964	249.727	300.455	340.418	384.255	452.418	631.745	740.836	891.764	1087.76	1151.47	1153.76
504.597	230.112	159.8	82.5455	66.6909	58.9455	57.0182	58.6909	132.418	194.509	253.218	304.927	345.636	390.636	460.073	642.891	753.2	906.873	1105.24	1171.09	1173.36
505.369	229.562	159.418	82.5636	66.9636	59.1454	57.0364	59.0909	134.364	197.145	257.091	309.291	350.582	397.164	467.455	653.655	765.418	921.382	1123.44	1190.25	1192.8
506.14	228.646	158.782	82.4182	66.9818	59.2909	57.2909	59.3091	135.4	199.673	260.327	313.364	355.727	403.327	474.509	663.636	777.455	935.618	1141.35	1208.73	1210.78
506.912	228.332	158.564	82.6909	66.8	59.3454	57.0545	59.5091	137.291	201.727	264.164	317.673	361.164	409	481.691	673.8	788.909	950.255	1158.16	1225.96	1229.05
507.683	227.232	157.8	82.7091	67.3636	59.6364	57.1636	59.4364	138.727	203.891	267.2	321.636	365.818	414.618	488.473	682.945	799.982	963.782	1174.89	1243.51	1246.82
508.455	226.604	157.364	82.7273	67.4545	59.8182	57.1818	59.6182	140.727	206.382	271.364	326.127	371.055	420.473	495.491	693.127	811.327	977.345	1191.75	1260.53	1263.84
509.226	225.478	156.582	82.5273	67.4727	59.6546	56.9091	59.6727	142.036	208.582	274.709	330.382	376.018	426.255	501.855	702.818	822.927	991.036	1207.58	1278.42	1281.76
509.997	225.53	156.618	82.7818	68.0546	60.3273	57.2	60.5091	143.545	210.709	277.618	334.509	380.782	431.836	508.255	712.327	834.055	1004.51	1224	1295.24	1297.71
510.768	225.033	156.273	82.5455	67.9273	60.2	57.2	60.6182	145	212.909	280.673	338.218	385.127	436.891	514.873	721.636	845.909	1017.8	1240.11	1311.15	1312.95
511.54	224.614	155.982	82.2909	68	60.3273	57.2	60.8909	146.182	215.073	283.618	342.218	389.982	442.109	521.255	731.4	856.527	1031.22	1255.89	1327.33	1328.58
512.311	224.326	155.782	82.2545	67.9273	60.5636	57.2909	60.8727	147.364	217.4	285.909	346	393.891	447.055	527.527	740.745	866.564	1043.33	1270.47	1342.35	1343.82
513.082	223.645	155.309	82.5818	68.3636	60.5636	57.6909	61.3636	148.164	219.109	288.691	349.545	397.782	451.382	533.491	749.364	875.891	1055.53	1285.31	1357.24	1357.33
513.853	222.938	154.818	82.3273	68.3091	60.2727	57.5818	61.3091	148.855	220.818	291.255	352.491	401.909	455.982	538.891	757.6	885.291	1067.16	1298.91	1370.47	1371.65
514.623	222.624	154.6	82.2727	68.2545	60.3273	57.4545	61.6364	150.418	222.436	294.073	356.273	405.618	460.364	544.673	766.164	894.273	1079.24	1312.2	1384.69	1384.91
515.394	222.179	154.291	81.8	68.1636	60.3273	57.3273	61.6727	151.491	224.036	296.182	359.418	408.855	464.382	549.982	774.236	903.382	1089.91	1325.6	1398.98	1397.95
516.165	221.681	153.945	81.7273	67.4364	60.2	57.2182	61.6727	152.727	225.982	298.927	363.145	412.273	468.6	555.491	782.255	912.982	1100.22	1339.05	1411.78	1410.35
516.936	221.001	153.473	81.2182	67.4	60.2364	57.1454	61.9091	153.618	227.909	300.782	365.309	415.527	472.273	560.382	789.236	921.218	1110.11	1350.98	1424.05	1422.6
517.706	220.399	153.055	81.1818	67.3818	60.2	57.4364	61.9455	154.673	229.509	302.6	367.909	418.364	476.127	565.418	796.309	929.091	1119.31	1363.07	1435.45	1433.64
518.477	218.932	152.036	80.5455	66.7091	59.6182	56.9455	61.6	155.273	230.727	304.182	369.745	420.927	478.982	569.855	803.091	936.055	1128.02	1372.82	1446.31	1445.02
519.247	217.519	151.055	80.4364	65.9454	59.3636	56.6727	61.8727	156.618	232.127	305.945	372.782	424.164	482.527	574.382	809.527	942.491	1136.84	1382.24	1457.07	1456.35
520.017	215.712	149.8	80.0546	65.6364	58.8909	55.9818	61.2364	157.764	233.055	307.545	374.6	427.073	485.218	578.109	814.8	949.364	1145.07	1391.44	1465.65	1465.56
520.788	214.036	148.636	79.9091	65.6182	58.9818	55.9818	61.2909	158.291	233.691	309.164	376.018	429.273	487.509	581.491	818.927	955.036	1152.84	1399.87	1474.95	1474.44
521.558	213.251	148.091	79.4545	65.4545	58.7636	55.8364	61.1091	158.673	234.818	310.691	377.345	431.564	490.036	584.255	823.055	961.218	1159.73	1407.4	1482.64	1482.96
522.328	212.256	147.4	79.3636	65.3818	58.5455	55.9273	61.2727	159.073	235.455	311.782	378.836	433.236	492.127	587.6	826.891	966.455	1165.47	1415.45	1490.71	1489.31
523.098	210.895	146.455	79.4364	64.9273	58.2727	56.0909	61.2364	159.218	235.709	312.6	379.727	435.109	493.618	590.109	830.691	971.036	1170.87	1421.96	1496.73	1495.8
523.868	209.297	145.345	79.0909	64.6909	57.6909	55.7091	61.0727	159.109	236.236	313.255	380.491	435.909	495.255	592.4	833.836	975.891	1175.02	1427.91	1502.56	1501.56
524.638	207.91	144.382	78.5818	64.4364	57.2727	55.1636	60.3273	158.8	236.127	313.527	380.927	437.491	496.545	594.8	836.673	979.073	1179.71	1433.11	1508.29	1506.56
525.408	206.522	143.418	78.5091	64.3454	57.0909	55.3636	60.0545	158.964	236.309	313.964	382.2	438.545	498.545	596.327	839.509	982.345	1184	1437.8	1513.44	1511.44
526.178	204.716	142.164	77.7818	63.7454	56.5818	54.6909	59.9273	158.727	236.145	313.945	383.145	439.164	499.436	598.055	841.564	984.964	1186.36	1441.33	1517.95	1514.78
526.948	203.249	141.145	77.4909	63.7454	56.3818	54.4909	59.4545	158.4	235.836	314.364	383.582	439.891	500.382	599.764	843.036	987.491	1188.75	1444.91	1520.71	1517.33
527.717	201.783	140.127	76.6727	63.6546	56.2546	53.8546	58.5273	157.891	235.473	314.436	383.036	440.309	500.8	600.218	844.491	989.2	1191.13	1447.35	1522.96	1519.78
528.487	200.474	139.218	76.0727	62.9455	55.9636	53.7818	58.3636	157.4	235.527	314.327	382.6	439.909	501.509	601.091	845.364	990.036	1192.47	1449.58	1526.53	1521.67
529.256	199.296	138.4	75.1273	62.3818	55.2	53.2546	57.8909	157.236	235.091	314.2	382.4	439.909	501.836	601.545	846	990.891	1193.56	1450.75	1527.22	1522.22
530.026	197.856	137.4	74.2727	61.7636	54.6182	52.6909	57.6546	157.273	234.709	313.618	382.418	439.909	501.818	601.691	847.109	991.218	1193.75	1452.13	1528.33	1522.8
530.795	196.39	136.382	73.9454	60.9636	54.1818	52.3091	56.9636	156.927	234.636	312.927	381.655	439.927	501.782	602.018	847.873	991.927	1194.07	1452.25	1528.91	1523.27
531.565	194.112	134.8	72.9818	60.3636	53.0727	51.1636	55.8	156.618	234.782	312.691	381.691	439.818	502.164	602.109	848.418	993.164	1194.4	1452.36	1529.29	1524.36
532.334	191.965	133.309	72.4	59.7454	52.5455	51.0545	55.1273	156.291	234.164	312.436	381.236	439.909	502.127	601.291	848.691	992.509	1194.65	1452.33	1529.11	1523.78
533.103	190.106	132.018	72.0182	58.9818	51.9091	50.9273	55.1636	156.055	233.927	311.764	380.655	439.145	502	600.473	849	992.164	1194.47	1451.38	1527.78	1523.73
533.872	189.033	131.273	71.7455	58.4182	51.3818	50.3091	54.7636	155.236	232.945	310.673	379.855	438.236	500.782	599.8	848.636	991.491	1193.25	1450.02	1525.35	1522.24
534.641	187.252	130.036	70.8	57.7818	51.0182	49.4	53.5273	154.818	232.364	309.836	378.618	437.073	499.8	598.6	847.364	989.436	1191.89	1448.11	1522.09	1519.91
535.41	185.236	128.636	69.9636	56.9273	50.2182	48.9636	52.9818	154.782	231.8	309.073	377.891	436.327	499.527	597.509	846.636	987.509	1190.47	1446.13	1519.75	1517.53
536.179	183.43	127.382	69.2364	56.4	49.5091	48.4182	52.3091	153.909	230.745	308.236	376.655	434.727	498.455	596.091	845.018	985.909	1187.89	1443.62	1516.62	1513.95
536.948	181.78	126.236	68.5818	56.0545	48.9818	47.9455	51.6727	153.255	229.891	307.018	375.982	434.345	497.345	594.964	844.036	984.655	1185.93	1440.76	1512.02	1511.22
537.717	179.948	124.964	67.9273	55.2727	48.6182	47.4545	51.1091	151.945	228.836	305.509	374.855	433.055	495.818	593.327	843.273	982.945	1182.95	1438.27	1508.36	1508.44
538.485	178.481	123.945	67.2364	54.7454	48.2364	47.0727	50.3818	150.909	227.782	304.509	373.491	431.709	494.418	592.091	841.618	981.291	1180.25	1434.42	1504.51	1504.58
539.254	176.544	122.6	65.9091	54.3091	47.8182	46.0545	49.3454	150.309	226.473	303.727	373.109	430.582	493.2	590.218	840.036	979.255	1177.04	1430.44	1500.07	1501.25
540.023	176.308	122.436	65.8364	54.4727	47.8546	46.2182	49.6364	149.673	225.545	302.4	371.618	428.964	491.291	588.564	837.364	975.891	1173.35	1427.18	1495.98	1496.29
540.791	177.199	123.055	65.9818	55.0727	48.4	46.5818	50.0545	149.255	224.727	301.109	370.491	427.855	490.109	587.873	834.982	973.545	1169.62	1423.04	1491.25	1492.2
541.559	178.481	123.945	66.2545	55.9818	48.8546	46.9636	49.8909	148.618	223.855	300.2	369.436	426.4	488.836	586.618	832.891	971.273	1165.25	1418.65	1486.73	1487.69
542.328	177.617	123.345	65.8727	55.5636	48.7818	46.7273	49.4182	147.818	222.909	299.145	367.309	424.764	487.327	584.8	830.145	968.036	1161.65	1414.16	1481.65	1481.69
543.096	176.256	122.4	65.5273	55.3273	48.3818	46.9818	49.2	146.709	221.382	297.855	365.509	423.145	485.255	582.473	826.945	965.073	1157.4	1408.44	1476.22	1475.51
543.864	174.266	121.018	64.6727	54.5091	47.7273	46.1091	48.3273	145.527	220.109	296.436	363.764	421.218	483.073	580.309	824.055	961.873	1152.65	1403.05	1469.8	1468.78
544.632	172.276	119.636	63.8727	53.9636	47.4	45.8364	48.0909	144.582	219.4	294.582	362.182	419.982	481.2	578.218	820.964	958.691	1148.31	1397.82	1463.65	1462.04
545.4	170.182	118.182	63.2727	53.3273	46.6546	45.3454	47.8182	143.709	218.036	292.927	360.127	417.527	479.345	575.582	817.745	954.327	1142.62	1391.95	1457.02	1454.45
546.168	168.428	116.964	62.8727	53.0364	46.1636	45.1454	47.3273	143.382	216.673	291.673	358.309	416.236	477.691	573.455	813.655	949.982	1137.15	1385.49	1450.05	1447.2
546.936	166.045	115.309	62.1091	52.1454	45.4909	44.6182	46.6182	142.509	215.982	290.127	356.491	414.782	475.8	570.745	810.727	945.727	1131.6	1379.25	1443.2	1439.96
547.704	163.741	113.709	61.6182	51.1273	44.7636	44.1091	46.3818	141.327	214.345	288.382	354.691	412.455	473.473	568.182	807.127	940.582	1126.75	1372.82	1436.47	1432.25
548.472	160.756	111.636	59.8182	49.7454	43.6909	43	45.2364	140.273	213.073	286.527	352.836	410.618	471.145	565.109	803.782	936.345	1121.09	1365	1429	1424.69
549.24	156.201	108.473	58.3091	48.2909	42.4545	41.8	43.9273	138.945	211.618	284.655	350.436	408.455	468.509	562.109	800.4	932.364	1115.69	1357.8	1421.04	1416.02
550.007	151.121	104.945	56.5091	46.3454	40.9636	40.2727	42.7091	137.618	210.236	282.927	348.109	406.018	465.491	558.927	795.8	926.982	1109.49	1350.22	1412.8	1407.04
550.775	147.089	102.145	54.8546	45.1273	39.8	39.0545	41.7818	136.855	208.673	280.8	346.764	403.691	463.291	556.345	791.455	922.091	1103.4	1343.18	1405.16	1399.64
551.542	144.079	100.055	53.5636	44.1636	38.7636	38.1273	40.9455	136.2	208.055	280.055	345.273	401.818	461.4	554.055	788.255	918.164	1098.07	1336.96	1398.24	1392.85
552.31	142.586	99.0182	53.1818	44.0545	38.5818	38	41.0909	135.036	206.436	278.564	343.491	399.6	459.364	550.836	783.673	913.764	1091.95	1329.02	1390.73	1385.09
553.077	140.911	97.8546	52.5636	43.3091	37.7636	37.5455	40.6546	134.491	205.055	277.509	341.709	397.709	457.145	547.927	779.545	908.473	1085.8	1322	1382.85	1377.75
553.844	139.052	96.5636	51.8909	42.5273	37.4182	37.1818	39.9455	133.8	204.127	276	339.964	395.764	455.091	545.473	775.345	904.018	1079.64	1314.33	1375.45	1369.62
554.611	136.25	94.6182	50.9455	41.5636	36.7636	36.1818	39.0364	132.309	203.091	273.818	338.218	392.891	452.309	542.127	771.473	899.273	1073.84	1305.89	1367.05	1360.96
555.378	134.208	93.2	50.2182	41.0727	36.2546	35.4545	38.6364	131.273	201.327	271.891	336	390.2	449.727	539.218	766.473	894.091	1067.96	1297.47	1357.71	1352.31
556.146	132.14	91.7636	49.2364	40.8364	35.6909	35.0182	37.9636	130.727	200.364	270.345	333.709	388.345	447.4	535.964	761.945	889.727	1061.04	1290.11	1348.24	1343.38
556.912	130.516	90.6364	48.8182	40.4545	35.4182	34.8546	37.4727	129.873	198.727	268.727	331.855	385.873	444.727	532.836	757.4	884.091	1054.4	1281.47	1339.15	1333.73
557.679	128.631	89.3273	47.8	39.5273	34.8546	34.0545	36.7454	129.073	197.327	267.073	330.345	383.036	442.182	529.564	753	877.982	1047.67	1272.78	1330.24	1325.07
558.446	125.804	87.3636	46.3636	38.5818	34.1454	33.1091	36.0545	128.127	195.618	265.382	328.018	380.727	439.782	525.909	748.6	873	1041.13	1264.22	1321.6	1316.09
559.213	124.023	86.1273	45.9273	38.2546	33.6	32.8546	35.6	127.218	194.491	264.382	326.091	378.891	436.927	522.473	744.218	867.873	1034.89	1255.6	1312.29	1306.25
559.98	123.133	85.5091	45.6909	37.9273	33.4909	32.7091	36.0364	125.782	192.691	261.764	323.145	376.4	434.327	519.036	740.145	862.236	1028.15	1246.82	1302.36	1296.78
560.746	120.855	83.9273	44.9455	36.8909	32.6909	32.2364	35.3273	125.364	191.909	259.891	321.145	374.582	431.618	516.455	735.873	856.2	1021.69	1239.76	1294.16	1288.55
561.513	118.394	82.2182	44.2546	36.1454	31.9818	31.6546	34.5091	124.2	190.727	258.055	319.2	372.018	429.091	513.382	731.909	851.018	1015.22	1231.13	1285.4	1279.31
562.279	115.724	80.3636	43.3636	35.6182	31.1818	30.5636	33.7636	122.673	188.873	255.982	317.2	369.527	425.255	510.273	727.091	844.673	1008.44	1222.56	1275.98	1270.27
563.046	113.943	79.1273	42.8	35.1091	30.7636	30.2182	33.5455	122.2	187.655	254.636	315	367.164	422.745	507.218	721.855	838.873	1001.11	1213.91	1266.56	1261.62
563.812	111.692	77.5636	41.9273	34.6546	30.1091	29.8182	32.8727	121.2	185.927	252.891	312.618	364.618	419.818	503.873	717.109	833.2	993.855	1205.76	1258.04	1252.11
564.578	109.702	76.1818	41.1091	33.6	29.4	29.1091	32.1091	119.855	184.691	250.855	310.327	361.673	416.418	500.418	712.345	826.964	986.382	1196.31	1248.45	1242.65
565.344	107.45	74.6182	40.1454	32.6546	28.6	28	31.5273	118.436	183.382	248.655	307.691	359	413.727	497.382	706.964	821.055	978.8	1187.67	1239	1233.76
566.111	105.356	73.1636	39.3454	31.7636	27.8	27.3273	30.7455	117.2	181.745	246.436	304.727	356.618	410.673	493.509	700.8	814.291	970.745	1178.18	1229.31	1224.24
566.877	104.57	72.6182	39.2	31.4364	27.4	27.3091	30.6182	116.018	180.291	243.782	302.127	353.709	407.055	489.836	694.727	807.491	963.073	1168.24	1218.4	1213.44
567.643	103.523	71.8909	38.2546	30.8909	27.0364	26.8727	30.4727	114.655	178.655	240.909	299.182	350.418	403.745	486.055	689.436	801.109	954.091	1158.62	1208.35	1203.45
568.408	101.455	70.4545	37.1273	29.9091	26.2364	26.0364	29.1636	113.509	177.255	238.745	296.891	347.509	400.273	482.091	683.564	794	945.309	1149.33	1198.53	1193.69
569.174	100.329	69.6727	36.3454	29.6909	26.0182	25.2545	28.4364	112.018	174.909	236.255	294.291	344.055	396.818	477.273	678.273	787.218	937.109	1138.98	1187.13	1183.2
569.94	99.3862	69.0182	35.8364	29.3091	25.9091	24.7636	28.0727	110.327	172.873	233.473	291.182	340.545	392.945	473.091	671.891	780.236	928.745	1128.45	1176.05	1172.67
570.706	98.6531	68.5091	35.2182	28.8545	25.4546	24.2182	27.9273	109.6	171.291	231.564	288.655	337.382	390.091	468.709	665.782	774.036	920.818	1118.22	1165.89	1162.49
571.471	97.9985	68.0546	34.3818	28.5636	24.9636	23.7091	27.1636	108.291	169.727	229.455	285.527	334.491	386.782	464.8	660.564	767.4	913.291	1108.93	1156.29	1152.47
572.237	97.632	67.8	34.3818	28.1091	24.7273	23.4546	26.6364	107.2	168.455	227.255	283.309	331.309	383.491	460.818	655.291	761.036	905.582	1099.73	1146.15	1143.18
573.002	97.7629	67.8909	34.3636	28.0909	24.8	23.4546	26.6727	105.764	166.309	224.709	280.345	327.927	380.509	456.509	649.836	753.855	897.818	1090.22	1137.15	1133.51
573.768	96.8727	67.2727	34.2182	27.8364	24.2727	23.5091	26.0727	104.491	164.164	222.727	277.8	325.364	377.091	452.273	644.909	747.127	890.509	1081.29	1126.49	1124.15
574.533	96.6633	67.1273	34.1636	27.9091	24.0182	23.0545	26.0364	103.291	162.436	220.6	275.527	322.8	373.582	448.782	639.873	740.945	882.709	1072.64	1116.2	1114.95
575.298	96.3229	66.8909	33.9455	27.7818	23.9455	22.7818	25.7636	102.273	160.691	218.855	273.127	319.764	370.764	444.873	634.618	734.891	874.8	1064.6	1106.89	1105.93
576.063	95.0138	65.9818	33.5818	27.2182	23.6	22.2364	24.7273	101.236	158.745	216.636	270.764	317.418	367.636	440.964	629.273	728.327	867.145	1055.49	1097.78	1096.73
576.828	94.4378	65.5818	33.6	27.1455	23.5091	22.0545	24.3454	100.218	157.073	214.709	268.4	314.673	364.6	437.291	624.673	722.745	860.382	1046.42	1088.29	1087.65
577.593	93.7571	65.1091	32.8546	26.5454	22.8	21.5818	23.7091	98.8546	155.836	212.636	265.636	311.582	361.145	433.709	619.6	716.727	852.891	1037.67	1080.09	1078.62
578.358	92.5266	64.2545	32.3273	25.9455	22	20.9818	23.3091	98.3818	154.091	211.218	263.873	309.309	357.764	430.073	614.982	711.436	846.182	1030.09	1071.96	1069.84
579.123	92.5527	64.2727	32.1454	25.7818	21.7818	21.0182	22.8182	97.3091	152.855	209.273	261.455	306.927	354.509	426	610.309	705.764	839.127	1022.4	1063.02	1060.96
579.888	91.7935	63.7454	31.9818	25.2545	21.3091	20.6182	22.3636	95.7455	150.891	206.927	259.273	303.855	351.2	422.218	605.618	699.564	831.8	1014.35	1054.73	1051.09
580.653	91.2698	63.3818	31.4727	24.8727	21.1455	20.2364	21.9636	94.8182	149.364	205.236	257.2	301.473	348.764	418.945	601.127	693.891	824.636	1005.55	1045.89	1042.27
581.417	90.1178	62.5818	31.0909	24.7273	20.6727	19.7818	21.2364	94.0364	148.018	203.418	254.855	299.055	345.818	415.927	595.964	688.382	818.273	997.018	1036.78	1033.55
582.182	89.7251	62.3091	30.8545	24.6727	20.7273	19.5091	20.7818	93.3091	147.145	201.418	252.491	296.073	342.891	412.291	590.709	682.364	810.673	988.236	1029.18	1024.16
582.946	89.28	62	30.2727	24.2182	20.2182	19.3091	20.2	92.3273	145.818	199.709	250	293.091	339.909	408.691	585.855	676.6	804.364	979.636	1020.49	1014.27
583.711	88.1542	61.2182	29.4364	23.6727	19.3636	18.4546	19.2364	91.8546	144.691	197.836	248.2	290.873	337.2	406.182	581.455	671.018	798.127	971.091	1012.2	1007.04
584.475	88.5993	61.5273	29.4727	23.6182	19.2545	18.2182	19.0545	90.8364	144.055	196.491	246.291	288.127	334.8	403.036	577.036	665.2	791.855	962.945	1003.4	998.691
585.24	88.1542	61.2182	28.9818	23.4182	18.9636	17.8909	18.6182	90.1273	142.8	195.073	244.418	286.018	332.236	400.091	571.782	659.127	785.2	954.273	994.345	990.036
586.004	87.8662	61.0182	29	23.2727	18.7455	17.9091	18.5818	89.6546	141.636	193.073	242.727	283.964	329.382	396.691	566.545	653.764	778.527	945.582	984.909	980.655
586.768	88.0233	61.1273	28.6546	22.8	18.4364	17.7273	18.1091	88.7455	140.709	190.909	240.309	281.418	326.945	393.491	561.455	647.818	770.436	936.545	975.055	971.6
587.532	87.4473	60.7273	28.2909	22.4	18.1636	17.3091	17.8909	87.6182	139.2	188.927	237.927	278.473	324.164	390.236	556.091	641.527	762.855	926.691	965.836	962
588.296	87.6829	60.8909	28.0909	22.5273	18.1455	17.2545	17.7636	87.1454	138	187.145	236.073	276.273	321.4	386.764	550.436	636.018	755.291	917.655	955.927	952.982
589.06	87.0807	60.4727	27.5091	22.2364	17.6364	16.7818	17.3091	86.0909	136.636	185.109	233.6	273.709	317.818	382.655	544.364	629.382	747.255	908.236	946.091	942.927
589.824	85.9549	59.6909	26.5818	21.3818	16.9273	16.1273	17.1091	85.1818	135.255	183.345	231.545	270.945	314.491	378.6	538.436	623.109	739.091	899.182	935.709	933.4
590.587	85.4051	59.3091	26.0545	20.9273	16.4727	15.6364	16.7636	84.4	133.782	182.018	229.818	268.164	311.727	375.418	533.509	617.527	731.545	890.473	925.709	923.782
591.351	84.8029	58.8909	25.9273	20.5273	16.1091	15.5818	16.4364	83.9091	133	180.636	228	266.2	309.091	372.036	528.091	612	723.964	881.491	916.727	915.345
592.115	84.1222	58.4182	25.8	20.1273	16.0182	15.3818	15.9818	82.6364	131.909	178.8	225.873	263.909	306.291	367.927	523.218	605.636	716.382	872.073	906.836	904.291
592.878	82.4466	57.2546	25.1818	19.7818	15.5273	15.2	15.7454	82.0909	130.309	177.145	223.564	261.164	302.655	364.473	517.8	599.473	708.436	862.927	896.636	894.345
593.642	81.2684	56.4364	24.6909	19.4	15.0182	14.7818	15.6182	81.4727	129.236	175.455	221.636	258.818	299.4	360.818	512.709	593.218	700.836	853.709	887.291	884.509
594.405	79.4095	55.1454	24.2364	18.8545	14.6182	14.3273	15.2727	80.9091	128.2	174.364	219.691	256.618	296.709	357.782	507.345	586.782	693.364	844.764	877.618	875.091
595.168	77.6814	53.9455	23.6364	18.6364	14.7273	13.9636	14.6	80.6	127.4	173.364	218.255	254.6	294.2	354.582	502.364	580.982	686.782	835.091	868.673	865.273
595.932	76.5294	53.1454	23.3273	18.3454	14.6727	13.7636	14.1273	79.8	126.273	171.891	216.218	252.891	291.745	351.836	497.436	575.145	679.473	826.764	858.2	856.473
596.695	74.1207	51.4727	22.3818	17.4182	13.7273	12.9818	13.5818	79.5091	125.364	170.618	214.291	250.8	289.091	348.436	493.036	568.909	672.182	817.255	848.345	847.473
597.458	72.2618	50.1818	22.1091	17	13.2909	12.7454	13.6727	79.1454	124.2	169.527	212.582	248.836	286.836	345.473	488.291	562.891	664.745	808.436	839.2	838.364
598.221	70.7695	49.1454	21.6364	16.7636	13.0364	12.2546	12.9636	78.6182	123.709	168.418	210.964	247.382	284.182	343	484.945	557.309	657.709	799.782	830.455	829.273
598.984	69.1985	48.0545	21.4727	16.3091	12.8545	12.3636	12.8	78.0727	122.927	167.073	209.327	245.782	281.727	339.982	479.527	551.618	650.582	790.564	821.109	820.018
599.747	67.5753	46.9273	20.5091	15.8909	13.0727	11.7454	12.6182	77.4727	121.418	165.382	207.491	243.4	279.327	337.018	474.945	545.418	643.255	781.709	811.927	810.455
600.51	66.0829	45.8909	19.7455	15.3636	12.4909	11.3454	12.6364	76.7273	120.382	164.327	205.473	241.382	276.455	333.909	469.891	539.382	636.164	773.055	802.527	801.836
601.272	64.9309	45.0909	18.8364	14.7454	11.9091	10.5455	12.4182	76.1636	119.455	163.473	204.145	239.836	274.527	331.364	465.727	534.418	629.782	765.164	794.491	793.4
602.035	64.3025	44.6546	18.6546	14.3273	12.1091	10.5636	12.2546	75.7455	118.491	162.273	202.509	238.018	272.473	328.364	461.545	529.855	623.036	757.218	785.764	784.982
602.798	63.2814	43.9455	18.2545	13.9273	11.7818	10.3636	11.7454	75.0364	117.2	161.345	201.036	236.436	270.636	325.727	457.527	525.327	616.509	749.145	777.509	776.691
603.56	62.7316	43.5636	17.9818	13.8	11.7636	10.2	11.9818	74.2364	116.236	159.655	199.091	234.582	268.891	323.636	453.655	519.836	610.145	742.236	769.327	768.636
604.322	61.1345	42.4545	15.8727	11.8727	9.72727	10.1273	10.2546	74.1636	113.909	157.255	196.655	233.055	265.455	319.491	448.527	513.764	602.964	732.745	760.855	759.018
605.085	60.4014	41.9455	15.6727	12	9.90909	10.3273	10.1636	73.5273	113.6	156.527	195.855	231.4	263.709	318.055	444.873	509.836	597	725.636	753.527	751.727
605.847	59.5113	41.3273	15.3454	11.3091	9.49091	10.0364	9.67273	73.2545	113.236	155.6	194.964	229.836	262.127	316.618	441.236	505.436	592.236	718.673	746.127	744.4
606.609	59.5898	41.3818	15.6	11.3454	9.90909	10.3091	9.92727	73.1454	112.473	154.745	194.255	228.182	260.745	314.636	437.164	501.273	587.036	711.491	739.309	736.545
607.371	59.616	41.4	15.2182	11.5455	9.92727	9.8	9.96364	72.6727	111.764	153.691	193	226.964	259.218	312.4	434.291	496.764	582	705.018	732.855	729.655
608.133	59.7993	41.5273	15.4364	11.4364	9.63636	9.6	9.50909	72.0182	111.273	152.782	192.055	225.4	257.636	310.182	431.273	492.491	576.764	698.145	725.618	721.873
608.895	60.4276	41.9636	16.0364	11.8	10.3636	9.78182	9.63636	71.7636	110.273	151.636	191.164	223.945	256.255	308.255	428.036	488.145	571.2	691.036	718.509	714.564
609.657	61.632	42.8	16.8	11.9454	10.4545	10.1636	9.58182	71.4	109.582	150.582	189.818	222.582	254.673	306.127	424.345	483.836	565.364	683.618	710.709	707.527
610.419	62.8364	43.6364	17.2	11.9454	10.1636	10.2182	9.58182	70.5636	108.6	149.673	188.564	220.745	252.709	304.127	420.945	478.582	559.873	676.709	703.509	700.055
611.181	65.376	45.4	17.8727	12.5273	11	10.6	10.0909	70.1454	108.255	148.4	187.255	218.982	250.964	301.927	417.818	474.255	554.055	670.091	695.982	692.945
611.943	66.24	46	18.0909	12.7636	10.8	10.7636	10.0546	69.1091	106.927	147.382	185.855	217.291	248.673	299.055	413.709	469.745	547.964	662.145	688.564	686.018
612.704	68.0204	47.2364	20.2364	14.5636	12.5636	10.6	11.4909	68.6182	107.873	147.764	186.055	215.8	248.218	298.436	412.182	467.182	543.673	657.145	682.673	680.945
613.466	69.4604	48.2364	20.8	14.4	12.6546	10.7273	11.5273	68.1091	106.782	146.964	184.582	214.545	246.709	296.055	408.509	462.745	537.836	650.709	675.818	673.764
614.227	70.0626	48.6546	20.9091	14.6909	12.8545	10.7273	11.3091	67.4	106.055	145.909	183.2	213.127	244.691	293.564	404.945	458.618	531.873	643.909	667.927	666.745
614.989	70.7695	49.1454	21.0364	14.7636	12.5636	11.0727	11.3818	66.6	104.982	144.6	181.636	211.782	243.182	291.091	401.782	454.509	525.873	637.127	660.636	659.873
615.75	70.5076	48.9636	21.2	14.4909	12.5636	10.9636	11.3454	66.3636	104.164	143.636	180.109	209.982	241.255	288.691	398.127	450.236	519.909	629.8	652.455	652.545
616.511	69.6175	48.3454	20.7273	14.3454	12.0727	10.9454	11.2546	66.0182	103.273	142.764	178.636	208.291	239.218	286.109	394.418	445.782	514.109	622.927	644.764	645.764
617.272	68.256	47.4	20	13.8364	11.1273	10.8364	10.7091	65.8364	102.618	141.782	177.309	206.982	237.309	283.673	390.655	441.8	508.364	616.109	637.545	638.927
618.033	65.7949	45.6909	19.3273	13.0364	10.5636	10.2909	10.2546	65.2545	101.927	140.509	176.236	205.618	235.4	281.309	386.855	437	502.782	608.873	630.036	631.782
618.794	62.8625	43.6546	18.1818	12.5455	10.0182	9.4	9.83636	64.6909	101.364	139.036	174.964	204.2	233.927	279.091	382.345	432.8	496.582	602.309	622.364	624.109
619.555	58.8306	40.8546	16.9818	11.6909	9	8.52727	9.29091	64.3636	100.727	137.873	173.6	202.455	232.255	276.673	378.655	428.018	491.145	594.273	614.745	616.036
620.316	56.0029	38.8909	16.2909	11.2182	8.32727	7.90909	8.63636	63.8	100.273	136.964	172.8	200.927	230.691	274.491	375.545	423.527	485.382	587.891	606.982	608.691
621.077	52.6778	36.5818	14.9818	10.4182	7.4	7.50909	8.05455	62.9455	99.0727	135.745	171.236	198.764	228.964	271.909	371.291	418.327	479.655	580.655	599.109	600.982
621.837	49.6931	34.5091	13.8364	9.41818	6.65455	6.72727	7.52727	62.5273	98.2545	134.582	170.018	197.345	227.127	269.291	367.527	413.545	474.836	573.836	591.455	593.818
622.598	47.3629	32.8909	13.0909	8.87273	6.38182	6.29091	7.47273	61.8182	97.1454	133.4	168.236	195.473	225.218	266.309	364.218	409.018	469.036	566.291	584.4	586.345
623.359	44.4829	30.8909	12.1091	8.18182	5.58182	5.29091	6.87273	61.5636	96.3454	132.309	166.782	193.618	223.255	263.818	360.055	404.655	463.873	559.345	576.891	579.364
624.119	42.2574	29.3454	10.8727	7.83636	5.05455	5.36364	6.54545	60.7636	95.3818	131.182	165.473	191.582	221.455	261.345	356.509	400.436	458.327	552.673	569.927	572.545
624.88	39.8225	27.6546	10.3454	7.10909	4.74545	4.92727	6.09091	60.1273	94.7818	130.218	164.164	190.309	219.673	259.255	353.218	396.618	453.291	546.291	563.418	565.636
625.64	38.3826	26.6546	9.94545	6.85455	5.01818	4.50909	6.16364	59.3454	94.0909	129.273	163.273	188.727	217.8	257.473	350.218	392.382	448.145	540.2	557.182	559.491
626.4	37.0473	25.7273	9.36364	6.45455	5.16364	4.18182	6.05455	58.8	93.4545	128.236	161.618	186.964	216.509	255.055	346.545	388.527	443.545	533.709	551.364	553.164
627.16	35.7644	24.8364	9.47273	6.18182	5.14545	4.32727	5.92727	58.2909	92.6546	127.145	160.255	185.382	214.564	252.727	343.4	384.636	439.073	527.055	545.291	546.855
627.92	34.4029	23.8909	8.72727	5.49091	4.56364	3.96364	5.09091	57.4182	91.6546	126.182	158.982	183.891	212.436	250.673	339.818	380.455	434.273	521.218	539.491	541.2
628.68	33.6174	23.3454	8.43636	4.98182	4.38182	4	4.90909	57.7273	90.8	125.4	157.236	182.455	210.491	248.055	336.382	376.655	430.091	515.218	533.655	535.109
629.44	32.6225	22.6546	8.10909	4.56364	4.32727	3.70909	4.67273	57.2727	90.4	124.418	155.873	181.091	208.436	245.836	333.291	372.545	425.327	509.873	527.909	528.691
630.2	31.7585	22.0545	7.92727	4.38182	4.38182	3.83636	4.67273	56.2182	89.5273	123.236	153.873	179.273	206.2	243.2	330.218	368.436	420.145	503.455	521.964	521.945
630.96	30.9207	21.4727	7.27273	4.21818	4.18182	3.54545	4.34545	55.8909	88.8909	122.236	152.582	177.709	204.236	241.018	326.636	364.509	415.564	498.036	516.055	515.745
631.72	29.4022	20.4182	6.89091	3.90909	4.05455	3.25455	3.96364	55	88.0364	120.964	151.327	176.327	202.618	239	323.618	359.945	410.636	492.255	510.636	509.545
632.479	28.6691	19.9091	6.83636	3.36364	3.61818	2.83636	3.54545	54.6546	87.2909	119.945	150.382	175.491	201.127	237.418	320.673	356.327	406.727	487.2	505.309	504.073
633.239	27.8836	19.3636	6.47273	3.2	3.16364	2.52727	3.10909	54.0182	86.3273	118.782	149.418	173.891	199.327	235.036	317.055	352.418	401.945	481.455	499.709	498.364
633.998	26.6269	18.4909	5.92727	2.78182	2.41818	2.10909	2.32727	53.6546	85.6182	117.582	147.909	172.4	197.836	232.764	314	348.527	397.509	475.509	493.909	492.345
634.758	26.1033	18.1273	5.54545	2.92727	1.94545	2.09091	2.14545	52.7091	84.2727	116.291	146.673	170.8	195.4	230.6	310.691	344.273	392.745	469.764	487.491	486.109
635.517	25.6844	17.8364	5.09091	2.8	1.61818	2	1.83636	52.3454	83.5091	115.636	145.673	169.618	193.691	228.218	307.873	340.527	388.473	464.418	481.727	480.836
636.276	25.8153	17.9273	5.21818	2.70909	1.67273	2.09091	1.87273	51.9273	82.9273	114.691	144.236	168.182	191.964	225.836	305.309	336.655	383.855	459.109	475.782	475.255
637.035	25.1869	17.4909	5.05455	2.30909	1.74545	1.69091	1.74545	51.2364	82.4909	113.655	143	166.564	190.2	224.345	301.945	332.764	378.8	453.309	470.4	469.291
637.794	25.0822	17.4182	4.69091	2.14545	1.49091	1.32727	1.63636	50.6364	81.5273	112.582	142.109	164.964	188.545	222.109	298.327	328.964	374.255	447.418	464.636	463.8
638.553	24.2967	16.8727	4.56364	2.4	1.21818	1.07273	1.47273	50.7273	81.0909	111.782	141.582	163.782	187.418	220.055	295.109	325.455	369.745	441.691	458.782	458.509
639.312	23.1971	16.1091	4.36364	2.09091	0.54545	0.78182	1.07273	50.3273	80.3818	111.018	140.618	162.545	185.909	218.182	292.018	321.909	365.655	436.764	453.582	453.527
640.071	22.5425	15.6546	4.09091	1.65455	0.21818	0.67273	0.8	50.1091	79.8909	110.255	139.491	160.836	183.782	215.727	288.545	318.236	361.2	431.636	447.8	448.109
640.83	21.8618	15.1818	3.89091	1.23636	0.05455	0.29091	0.52727	49.3273	79.3454	109.345	137.8	159.055	181.782	213.255	285.073	313.927	356.236	426.327	441.545	441.909
641.589	22.0189	15.2909	3.54545	0.83636	0.10909	0.16364	0.52727	48.8727	78.5818	108.327	136.182	157.727	180.182	211.618	282.309	309.945	352.2	421.218	435.909	436.818
642.347	21.6262	15.0182	3.61818	0.58182	0.23636	0	0.89091	48.2364	77.6364	107.327	134.618	155.818	178.418	209.345	278.836	305.891	348.127	416.545	430.418	431.382
643.106	21.1549	14.6909	3.61818	0.78182	0.07273	0.25455	0.70909	48.3636	77.4727	106.782	133.564	154.545	177.4	207.327	276.455	303	343.982	412.018	425.691	426.182
643.864	20.4218	14.1818	3.23636	0.29091	-0.21818	-0.23636	0.27273	48.4545	77.2545	106.073	132.473	152.927	176	205.818	273.8	300.036	340.036	407.564	421.109	421.255
644.623	19.0342	13.2182	2.81818	-0.05455	-0.49091	-0.69091	0	47.8909	76.2545	105.273	131.309	151.382	174.2	203.836	270.2	296.927	335.982	403.455	416.382	416.509
645.381	18.1964	12.6364	2.43636	-0.25455	-1.03636	-0.96364	-0.29091	47.3636	75.6909	104.309	130	150.145	172.291	201.418	267.436	293.909	332.527	399.4	411.509	412.255
646.139	16.9658	11.7818	2.29091	-0.4	-1.07273	-1.21818	-0.36364	47.1273	75.1636	103.473	128.473	148.727	170.618	199.8	265.036	290.964	328.673	394.491	406.509	407.673
646.897	17.0967	11.8727	2.21818	-0.50909	-1.18182	-1.25455	-0.38182	46.6546	74.3818	102.291	126.909	147	168.527	198.055	261.836	287.327	324.982	389.818	402.145	403.218
647.656	17.1229	11.8909	2.2	-0.8	-0.96364	-1.25455	-0.61818	46.4909	74.2727	101.255	126	145.455	167.291	196.055	259.455	283.964	321.164	385.345	397.309	398.6
648.414	17.3062	12.0182	2.16364	-1.10909	-0.94545	-1.34545	-0.45455	46.5091	73.7091	100.8	125.055	144.182	165.8	194.345	257.109	281.145	317.618	380.745	392.873	394.218
649.171	16.7564	11.6364	1.85455	-1.03636	-0.92727	-1.41818	-0.38182	46.4182	72.8727	99.3273	123.745	142.345	163.709	192.145	254.091	278.145	313.891	375.727	388.291	389.655
649.929	15.7353	10.9273	1.4	-1	-1.12727	-1.50909	-0.6	46.2546	72.4909	98.3273	122.636	140.745	161.891	189.691	250.909	275.055	309.855	370.855	383.691	384.382
650.687	15.8924	11.0364	1.38182	-0.67273	-1.21818	-1.03636	-0.67273	46.0909	71.9818	97.6	121.855	139.6	160.327	187.473	248.018	272.364	305.964	366.473	379.055	379.418
651.445	15.4473	10.7273	1.07273	-1.4	-1.49091	-1.72727	-1.10909	45.5273	71.5273	96.6	120.345	138.273	158.127	185.473	244.727	268.709	302.291	362.218	374.127	374.364
652.202	15.264	10.6	1	-1.43636	-1.65455	-2.12727	-1.23636	44.6182	70.5636	95.3818	118.818	136.8	156	182.982	241.473	264.945	298.164	357.273	368.818	369.255
652.96	15.1069	10.4909	0.83636	-1.47273	-1.81818	-2.29091	-1.21818	44.6364	70.4364	94.4909	118.073	135.4	155.018	180.855	238.836	261.655	294.745	352.382	363.964	364.618
653.717	15.0546	10.4545	0.36364	-1.54545	-1.83636	-2.47273	-1.30909	44.0364	69.4909	93	116.818	133.891	153.473	178.309	235.855	257.964	290.418	347.4	358.709	359.436
654.475	15.2378	10.5818	0.12727	-1.56364	-1.87273	-2.18182	-1.41818	43.7818	69.2364	92.1454	115.764	132.473	151.836	176.055	232.673	255.036	286.4	342.673	354.236	354.764
655.232	14.5833	10.1273	-0.56364	-2	-2.32727	-2.8	-2.05455	43.5091	68.6909	91.1454	114.164	131.236	150.291	173.855	229.782	251.873	282.764	338.618	349.364	349.8
655.989	13.7454	9.54545	-1.03636	-2.38182	-2.78182	-3.25455	-2.36364	43.2364	67.7091	90.3273	112.818	129.927	148.182	172.291	226.509	248.582	279.218	333.636	344.691	344.6
656.746	12.8553	8.92727	-1.6	-2.56364	-3.21818	-3.61818	-2.89091	42.3636	66.9818	89.1636	111.164	128.327	146.127	170.291	223.418	245.2	275.309	329.436	339.745	339.582
657.504	12.6196	8.76364	-1.8	-2.43636	-3.38182	-3.74545	-3.12727	42	66.4182	88.5818	110.164	126.909	144.582	168.164	220.745	242.182	272.018	325.182	335.818	335.673
658.261	12.2531	8.50909	-1.63636	-2.32727	-3.58182	-3.72727	-3.09091	41.4727	65.8909	87.5455	108.764	125.291	142.818	166.127	218.218	239.182	268.091	320.8	330.836	331.764
659.017	11.9389	8.29091	-2.10909	-2.78182	-4	-4.29091	-3.72727	40.9455	65.2	86.3091	107.2	123.618	140.764	164.036	215.473	235.927	264.218	316.236	326.145	327.491
659.774	11.2058	7.78182	-2.45455	-3.14545	-4.03636	-4.50909	-4.10909	40.8364	64.2545	85.4	106.509	121.855	139.255	161.8	213.127	233.091	260.709	311.909	322.255	323.509
660.531	9.81818	6.81818	-3.07273	-3.69091	-4.03636	-4.83636	-4.41818	40.6364	63.4	84.4545	105.436	120.564	137.655	159.818	210.618	230.345	257.564	307.564	318.436	319.527
661.288	9.11127	6.32727	-3.29091	-3.47273	-4.01818	-5.01818	-4.52727	39.8	62.2364	83	103.6	119	135.309	157.745	207.527	226.764	253.527	303.291	314.164	314.709
662.044	8.69236	6.03636	-3	-3.29091	-4.12727	-4.74545	-4.49091	39.4364	61.4545	82.0182	102.4	117.364	133.855	155.745	204.655	223.6	250.309	299.091	309.982	310.345
662.801	8.01164	5.56364	-2.87273	-3.72727	-4.34545	-4.96364	-4.72727	39.1091	60.4909	81.0364	101.255	116.127	132.236	153.673	202.236	220.127	247.109	295.873	306.073	306.491
663.557	7.17382	4.98182	-3.14545	-4.03636	-4.27273	-5.25455	-4.83636	38.3454	59.4	79.9454	100.236	114.309	129.982	151.491	199.436	217.036	243.418	291.455	301.545	301.945
664.314	7.14764	4.96364	-3.03636	-3.70909	-4.21818	-5.07273	-4.49091	37.5273	58.5455	78.5636	98.9818	112.6	128.255	148.782	196.782	213.927	239.491	287.873	297.218	298.218
665.07	7.30473	5.07273	-2.76364	-3.41818	-4.07273	-4.89091	-4.8	37.0364	57.7636	77.3273	97.7818	111.164	127	146.564	194.055	210.782	236.273	283.818	293.036	294.455
665.826	6.67636	4.63636	-2.87273	-3.70909	-4.29091	-5.03636	-4.92727	36.3091	56.8	76.3454	96.4	110.109	125.618	144.636	191.182	207.709	232.709	279.382	288.927	289.8
666.582	6.41455	4.45455	-2.98182	-4.03636	-4.58182	-5.30909	-5.23636	36.1273	56	75.6727	95.4	109.182	124.182	143.036	188.309	204.691	229.745	276.036	285.018	286.036
667.338	5.13164	3.56364	-3.50909	-4.34545	-5.05455	-5.8	-5.50909	35.6909	55.4545	74.9273	94.2364	108.109	122.582	141.182	185.509	201.836	226.818	272.255	280.873	282
668.094	4.66036	3.23636	-3.76364	-4.09091	-5.09091	-5.85455	-5.38182	34.9636	54.8	74.0364	92.9636	107	121.127	139.182	182.709	198.873	223.491	268.455	276.764	277.891
668.85	5.02691	3.49091	-3.54545	-3.61818	-5.34545	-5.47273	-5.45455	34.5091	54.1636	72.6182	91.2364	105.127	119.4	137.164	179.4	195.473	219.491	264.655	272.4	273.582
669.606	5.70764	3.96364	-3.29091	-3.72727	-5.32727	-5.10909	-5.41818	34.3636	53.6364	72.1091	90.0182	104.109	118.018	135.255	177.218	193.436	216.745	260.927	268.745	270.4
670.362	5.44582	3.78182	-3.61818	-4.27273	-5.36364	-5.30909	-5.56364	34.1636	52.8909	71.3273	89.0182	102.727	116.236	133.927	175.109	190.873	213.6	257.345	265	266.709
671.117	5.31491	3.69091	-3.81818	-4.36364	-5.6	-5.25455	-5.87273	33.7273	52.1454	70.2545	87.6	101.236	114.673	131.945	172.2	188.055	210.418	253.109	260.891	262.127
671.873	5.21018	3.61818	-3.56364	-4.16364	-5.63636	-5.09091	-5.89091	33.8727	51.8182	69.5818	86.5818	100.055	113.273	130.273	170.236	185.709	207.691	249.8	257.527	259.036
672.628	4.71273	3.27273	-3.74545	-4.29091	-5.8	-5.12727	-6.29091	33.0727	50.9455	68.5455	84.9636	98.4182	111.545	128.455	167.709	182.945	204.418	245.891	253.582	254.927
673.384	4.29382	2.98182	-4.07273	-4.36364	-5.94545	-5.32727	-6.27273	32.5818	50.0364	67.7636	83.6546	97.2182	109.818	126.473	165.6	180.182	201.273	241.982	249.927	251.145
674.139	4.13673	2.87273	-4.23636	-4.76364	-6.03636	-5.41818	-6.69091	32.2546	49.5091	66.8364	82.6	95.6182	108.182	125.073	163.673	177.491	198.218	238.891	246.418	247.6
674.894	3.87491	2.69091	-4.45455	-5.05455	-5.69091	-5.50909	-6.52727	31.6727	48.8364	66.0909	81.5636	94	106.745	123.127	161.673	174.655	195.582	235.6	243.236	243.982
675.65	3.32509	2.30909	-4.76364	-5.32727	-5.70909	-5.63636	-6.85455	31.5091	48.3636	65.5455	80.5273	92.7091	105.618	121.545	159.655	172.4	192.636	232.364	239.982	240.491
676.405	3.168	2.2	-4.70909	-5.2	-5.63636	-5.76364	-7	31	47.6364	64.3818	79.1091	91.0909	103.891	119.618	157.582	169.618	189.782	228.782	236.509	237.618
677.16	3.32509	2.30909	-4.8	-5.49091	-5.27273	-5.63636	-7.05455	30.5273	47.0727	63.6546	78.5273	90.0909	102.491	118.109	155.691	167.145	187.327	225.382	233.218	234.364
677.915	2.51345	1.74545	-5.2	-5.94545	-5.65455	-6	-7.29091	30.2727	46.6182	62.7818	77.8546	88.8364	101.218	116.909	153.418	164.545	184.364	222.6	229.527	230.855
678.67	2.17309	1.50909	-5.50909	-5.90909	-5.69091	-6.56364	-7.61818	30.0909	46.0909	62.5636	76.9091	88.2545	99.8364	115.382	151.073	162.327	181.836	219.745	226.327	227.745
679.424	1.93745	1.34545	-5.76364	-5.76364	-5.6	-6.83636	-7.47273	29.9636	45.7818	62.0364	76.4182	87	98.6546	114.073	149.345	160.2	179.236	216.818	223.382	225.473
680.179	1.85891	1.29091	-5.78182	-5.94545	-5.81818	-6.81818	-7.52727	29.3273	45.2	61.3273	75.4364	85.7818	97.4909	112.636	147.145	158.291	176.691	214.2	220.255	222.055
680.934	2.09455	1.45455	-5.54545	-5.89091	-5.74545	-6.89091	-7.74545	29.6182	45	60.8	74.7091	84.8909	96.4	111.455	145.327	156.236	174.527	211.036	217.509	219.382
681.688	2.17309	1.50909	-5.38182	-5.74545	-5.61818	-6.54545	-7.54545	29.2	44.6182	59.9455	73.7818	83.5636	95.1273	110.218	143	154	172	207.836	214.418	216.364
682.443	2.35636	1.63636	-5.14545	-5.58182	-5.8	-6.63636	-7.43636	29.0909	44.1091	59.2909	72.8727	82.4727	93.8909	108.418	140.655	151.673	169.291	204.873	210.582	212.982
683.197	2.61818	1.81818	-4.8	-5.50909	-5.90909	-6.70909	-7.4	28.6909	43.5636	57.9818	71.8546	81.0364	92.3091	106.636	138.236	149.655	166.4	201.364	207.236	209.345
683.951	3.79636	2.63636	-4.21818	-4.85455	-5.32727	-6.01818	-6.63636	27.9636	42.7454	56.6909	70.9454	79.5273	90.7455	104.818	136.145	147.164	163.6	197.891	204.473	206.473
684.706	4.71273	3.27273	-3.81818	-4.89091	-5.29091	-5.61818	-6.52727	27.6364	42.1454	55.8182	69.9818	78.1454	89.2909	103.564	133.709	144.927	161.055	194.491	201.055	202.818
685.46	4.97455	3.45455	-3.78182	-4.74545	-5.61818	-5.70909	-6.41818	27.4727	41.6909	55.0727	68.8546	77.0182	87.7091	102.109	131.564	142.655	158.236	191.382	197.855	199.4
686.214	5.76	4	-3.38182	-4.41818	-5.34545	-5.74545	-6.30909	27.3091	41.0545	54.2727	67.7818	75.8727	86.0727	100.4	129.691	140.709	155.727	188.127	195.182	196.455
686.968	6.23127	4.32727	-2.90909	-4.2	-5.2	-5.45455	-5.76364	26.8909	40.7454	53.3454	66.9636	74.3273	84.8546	99.0364	128.073	138.764	153.255	185.564	192.436	193.6
687.722	6.28364	4.36364	-2.78182	-4.12727	-5.16364	-5.54545	-6.03636	26.3636	40.2364	52.9273	65.7636	73.4364	83.5091	97.6	126.2	136.709	151.018	182.491	189.636	190.273
688.476	6.38836	4.43636	-2.81818	-3.92727	-4.89091	-5.38182	-6.18182	26.2	39.5091	52.1273	64.8364	72.7091	82.3818	96	124.455	134.182	148.855	179.291	186.673	187.527
689.229	6.65018	4.61818	-2.89091	-4.18182	-4.78182	-5.47273	-5.90909	25.6546	39	51.6546	64.0727	72.0727	81.0727	94.5818	122.618	132.073	146.782	176.509	184.091	184.455
689.983	6.41455	4.45455	-2.87273	-4.50909	-5.03636	-5.81818	-5.72727	26.1818	39.2364	51.6182	63.8364	71.7636	80.3818	93.3091	121.6	130.873	145.018	174.727	181.891	182
690.737	6.57164	4.56364	-2.8	-4.2	-4.49091	-5.49091	-5.47273	25.7818	38.7636	51.0182	63.1818	70.9091	79.2364	91.9636	119.927	129.182	143.055	172.145	179.855	179.8
691.49	6.57164	4.56364	-2.78182	-3.87273	-4.38182	-5.34545	-5.63636	25.7273	38.0909	50.6909	62.5636	70.5091	78.3636	91.0909	118.418	127.345	141.036	169.8	177.382	177.709
692.244	6.38836	4.43636	-2.61818	-4.09091	-4.43636	-5.21818	-5.54545	25.6546	37.6182	50.1454	61.9273	69.6182	77.5091	89.9818	116.727	125.545	139.091	167.527	174.509	175.182
692.997	6.02182	4.18182	-2.61818	-4.25455	-4.67273	-5.32727	-5.6	25.5818	37.4182	49.8546	61.4545	69.2727	76.6	88.9091	115.309	123.764	136.909	165.745	172.455	173.109
693.75	5.44582	3.78182	-2.58182	-4.23636	-4.41818	-5.43636	-5.67273	25.4727	37.2546	49.7273	61.0545	68.2182	75.9454	88.0182	114.327	122.836	135.4	163.909	170.036	171.345
694.503	5.28873	3.67273	-2.56364	-4.12727	-4.2	-5.34545	-5.61818	25.2364	37.2909	49.4909	60.5455	67.4182	75.1273	87.0546	112.655	121.055	133.655	161.764	167.6	168.818
695.256	5.05309	3.50909	-2.74545	-3.96364	-4.50909	-5.25455	-6.12727	24.9091	36.8	48.6546	59.4545	66.3091	74.0546	85.5818	111	119.255	131.745	158.545	164.618	166.345
696.01	5.10545	3.54545	-2.58182	-4.14545	-4.34545	-5.30909	-6.14545	24.3091	35.8	47.4	58.6	64.9091	72.8182	84.0182	109.018	117.164	129.782	156.055	161.891	163.655
696.762	4.92218	3.41818	-2.65455	-4.61818	-4.6	-5.56364	-6.14545	23.9455	35.2909	46.7091	57.9818	63.8364	71.5455	83	107.255	115.018	127.527	153.782	159.564	161
697.515	4.08436	2.83636	-3.05455	-4.63636	-5.10909	-5.54545	-6.21818	24.0545	35.0364	46.2364	57.3454	63.1273	70.8364	81.8182	105.727	113.855	125.709	152.164	157.4	159.073
698.268	4.37236	3.03636	-3.10909	-4.38182	-5.05455	-5.41818	-6.25455	23.4546	34.2182	45.1454	56.3273	61.5818	69.5818	80.6364	103.218	111.709	123.182	149.382	154.455	156.455
699.021	3.82255	2.65455	-3.38182	-4.67273	-5.49091	-5.81818	-6.65455	23.2545	34.0909	44.3454	55.4727	60.5455	68.4364	79.2909	101.891	109.891	121.182	147.127	152.2	153.782
699.773	3.27273	2.27273	-3.74545	-4.78182	-5.72727	-5.83636	-7.03636	22.6546	33.6364	43.2727	54.2909	59.1636	67.1454	77.5455	100.091	107.782	118.891	144.509	149.764	151.073
700.526	2.592	1.8	-4.10909	-5.05455	-5.96364	-6.45455	-7.45455	22.7636	33.4727	43.2182	53.5455	58.5818	66.6	76.4727	98.9454	106.127	117.4	142.6	148.291	148.909
701.278	1.54473	1.07273	-4.67273	-5.05455	-6.2	-6.74545	-7.49091	22.6	33.2182	42.7454	52.9091	57.8546	65.5091	75.3454	97.6	104.927	115.855	140.473	146.091	146.618
702.031	0.78545	0.54545	-5.16364	-5.21818	-6.23636	-6.90909	-7.63636	22.3091	32.8364	42.2364	52.2	57.5818	64.8364	74.3091	96.1636	103.182	113.982	138.236	144.291	144.4
702.783	-0.41891	-0.29091	-5.70909	-5.78182	-6.94545	-7.07273	-8.18182	21.7636	32.0182	41.6	51.1091	56.2364	63.8	73.0909	95.0182	101.6	112.055	136.073	142	142.218
703.535	-1.02109	-0.70909	-5.83636	-6.01818	-7.14545	-7.05455	-8.07273	21.3454	31.5636	40.9273	50.5091	55.4364	62.9091	72.1091	93.2909	99.8909	110.2	134.127	140.164	140.018
704.287	-1.64945	-1.14545	-6.01818	-6.23636	-7.43636	-7.14545	-8.01818	21.2727	31.7273	40.4182	49.9091	55.2727	62.2546	71.4727	92.6182	98.7818	108.636	132.218	138.455	138.327
705.04	-2.48727	-1.72727	-6.12727	-6.18182	-7.27273	-7.23636	-8.03636	21.4727	31.9455	40.0364	49.5455	54.9273	62.0364	70.7091	91.5455	98.1636	107.127	130.691	136.564	136.727
705.792	-3.06327	-2.12727	-6.38182	-6.32727	-7.10909	-7.50909	-8.29091	21.0182	31.4909	39.4	48.7636	53.9636	61.0364	69.8909	90.3273	96.4	105.418	128.436	134.236	134.564
706.543	-3.27273	-2.27273	-6.30909	-6.36364	-7.01818	-7.72727	-8.38182	20.4727	31.0545	38.7636	48.1818	53.4182	60.0909	68.8364	89.2909	94.9818	104.2	126.545	132.109	132.527
707.295	-3.87491	-2.69091	-6.56364	-6.52727	-7.25455	-7.89091	-8.58182	19.7818	30.2364	38.2182	47.2546	52.4545	59.1636	67.9636	87.7091	93.0364	102.618	124.273	129.236	130.309
708.047	-4.18909	-2.90909	-6.69091	-7	-7.6	-7.98182	-8.52727	19.8545	29.9455	38.0909	46.6182	52.0182	58.7091	67.2	87.0182	91.6727	101.4	122.436	127.473	128.455
708.799	-4.58182	-3.18182	-7	-7.2	-7.61818	-8.25455	-8.65455	19.4727	29.5454	37.2546	46.0364	51.1454	57.7273	66.5091	85.5455	90.5273	99.7273	120.618	125.364	126.8
709.55	-4.84364	-3.36364	-6.90909	-7.34545	-7.47273	-8.27273	-8.65455	19.4546	29.0909	36.8364	45.1636	50.4182	57.2182	65.8364	84.5455	89.3091	98.4909	118.673	123.364	124.673
710.302	-5.184	-3.6	-6.83636	-7.38182	-7.65455	-8.2	-8.58182	19.0909	28.3818	35.9636	44.3454	49.4909	56.1454	64.4545	83.0909	87.7273	97	116.782	121.327	122.655
711.053	-5.26255	-3.65455	-6.83636	-7.32727	-7.50909	-8.34545	-8.30909	18.8364	27.7091	34.9273	44.0182	48.9818	55.4909	63.3636	81.6	85.8727	95.4545	114.709	119.345	120.364
711.804	-5.78618	-4.01818	-6.92727	-7.63636	-7.23636	-8.50909	-8.49091	18.9091	27.6364	34.5091	43.4	48.5091	55	62.4182	80.8909	84.4182	93.9091	113.236	117.491	118.564
712.556	-6.54545	-4.54545	-7.30909	-7.67273	-7.58182	-8.56364	-8.49091	18.9091	27.0182	34.4727	43.0545	47.3454	54.4	61.2909	79.4364	83.0909	92.5818	111.855	115.8	116.491
713.307	-6.44073	-4.47273	-7.4	-7.29091	-7.70909	-8.47273	-8.41818	18.2182	26.5091	34.1454	42.1818	46.3454	53.1636	59.7818	78.3273	81.2909	91.2364	109.618	114.109	114.364
714.058	-6.46691	-4.49091	-7.34545	-7.18182	-7.70909	-8.29091	-8.41818	17.8	25.8364	33.5273	41.5273	45.3091	52.1091	58.4727	76.6364	79.7636	89.4182	107.491	111.927	112.091
714.809	-6.65018	-4.61818	-7.67273	-7.69091	-7.78182	-8.03636	-8.74545	17.6727	25.1818	33.0727	40.8546	44.4727	51.2182	57.4545	75.6364	78.4182	88.0727	105.782	110.364	110.455
715.56	-6.912	-4.8	-7.81818	-7.89091	-7.81818	-8.12727	-8.85455	17.8727	25.3454	32.3091	40.3818	44.2182	50.6	56.6546	74.8182	77.7273	86.9091	104.291	109.545	108.982
716.311	-7.06909	-4.90909	-8	-7.67273	-7.63636	-8.07273	-8.52727	17.8909	25.2545	31.9636	40.4	43.9455	49.7636	56.2364	73.5455	76.6546	85.9091	102.927	107.982	107.455
717.061	-7.59273	-5.27273	-7.92727	-7.85455	-7.83636	-8.10909	-8.6	17.9091	25.0182	31.8	39.8909	43.6182	48.9818	55.3454	72.8909	75.6546	84.6546	101.491	106	105.818
717.812	-7.40945	-5.14545	-8.07273	-8.09091	-7.81818	-8.30909	-8.96364	17.4182	24.7818	31.2545	39.4	42.8182	48.1636	54.2546	71.4364	74.2909	83.0546	99.7818	104.145	104.545
718.563	-7.04291	-4.89091	-8.01818	-8.09091	-7.92727	-8.29091	-8.92727	17.2364	24.6364	31.0545	38.9636	42.2727	47.8546	53.8	70.6546	73.0727	81.7091	98.3091	102.618	102.891
719.313	-6.65018	-4.61818	-8.09091	-8.10909	-7.74545	-8.16364	-9.10909	16.6364	24.2364	30.6364	37.8364	41.2364	46.8182	52.4	69.4182	71.6364	80.2364	96.3091	100.818	101.109
720.064	-6.85964	-4.76364	-8.30909	-8.18182	-8.09091	-8.30909	-9.16364	16.2727	23.2909	30.6364	37.7818	40.8364	46.0545	51.7818	68.2	70.3818	78.8546	94.8182	99.5818	99.3636
720.814	-6.78109	-4.70909	-8.50909	-8.29091	-7.92727	-8.49091	-9.47273	16.4	23.1091	30.2364	36.9455	40.9091	45.4909	51.1636	67.2909	69.6364	77.7091	93.0546	98.2727	97.9273
721.564	-7.25236	-5.03636	-8.69091	-8.69091	-8.07273	-8.54545	-9.96364	16.3454	22.9636	29.8	36.8	40.2727	44.8546	51.1091	66.4	68.7818	76.4909	91.6727	96.7636	96.9091
722.314	-6.85964	-4.76364	-8.65455	-8.89091	-8.16364	-8.65455	-9.87273	16.3818	22.8909	29.4182	36.3091	39.8909	44.5455	50.7454	65.6546	68.1091	75.7273	90.5636	95.6727	95.8
723.064	-7.35709	-5.10909	-8.72727	-9.03636	-8.25455	-9.05455	-9.8	16.2	22.7636	29.2	35.5818	39.6546	43.9636	50.3454	64.5091	67.0909	74.1273	89.0364	94.0727	94.1636
723.814	-7.27855	-5.05455	-8.67273	-8.96364	-8.10909	-9.12727	-9.50909	16.1091	22.0727	29.2182	35.3818	39.4182	43.5636	49.8546	63.8182	66.0546	73.2182	87.9091	92.7091	93.1091
724.564	-7.74982	-5.38182	-8.94545	-9.16364	-8.27273	-9.4	-10.1818	15.8909	21.9273	28.9818	35	38.6364	43.1454	49.2364	63.3636	65.6364	72.1273	86.9454	91.3273	91.8364
725.314	-7.43564	-5.16364	-9.07273	-8.78182	-8.21818	-9.32727	-10.3454	15.3818	21.4	28.2545	34.4	38.1818	42.3091	48.2909	62.1818	64.2182	70.8364	85.0182	89.7818	89.9091
726.064	-7.61891	-5.29091	-9.01818	-8.8	-8.61818	-9.23636	-10.1818	15.4182	21.2727	27.8182	34.2546	37.6	41.8546	47.6546	61.7273	63.1454	69.9091	83.7091	88.4182	88.3454
726.814	-8.66618	-6.01818	-9.61818	-9.36364	-9.12727	-9.67273	-10.7091	15.1273	20.9091	27.1455	33.4364	36.7818	40.8546	46.8	60.7818	61.9091	68.8364	82.1273	86.9273	86.7636
727.563	-9.13745	-6.34545	-9.74545	-8.94545	-9.14545	-9.69091	-10.6182	15.4	21.0909	27.0909	33.6182	37.1273	40.6182	47.0182	60.3091	61.5091	68.2364	81.4909	86.0546	86.2545
728.313	-9.03273	-6.27273	-9.85455	-9.18182	-9.09091	-9.83636	-10.6	15.3454	21.2909	26.7091	33.0727	36.5818	39.9818	46	59.3273	60.7818	67.3454	79.9818	84.8727	84.8546
729.062	-8.82327	-6.12727	-9.6	-8.96364	-9.29091	-9.85455	-10.5455	14.7636	21.1455	26.3273	33.0182	35.7454	39.1091	45.3636	58.4909	59.4909	65.9818	78.9273	83.0727	83.7091
729.812	-9.81818	-6.81818	-10.5091	-9.76364	-10.0909	-10.7454	-11.2546	14.6546	20.4727	24.9273	32.1818	35.0909	38.2546	44.5455	57.2727	58.3273	64.2545	77.6364	81.7455	82.1091
730.561	-10.1062	-7.01818	-10.6546	-9.94545	-10.0546	-10.7636	-11.3273	14.3454	20.0182	24.1818	31.6727	34.5818	37.5455	43.5818	56.4909	57.0727	62.8182	76.1818	80.2909	80.5455
731.31	-10.8654	-7.54545	-11.0182	-10.0727	-10.2909	-10.9636	-11.7636	14.6727	20.0727	23.9455	31.7455	34.2909	37.1273	43.0545	56.1454	56.4182	62.2727	75.3454	79.6909	79.5091
732.059	-10.8654	-7.54545	-10.9818	-9.69091	-10.2	-10.9454	-11.8182	14.4182	19.8909	23.7636	30.8727	33.3818	36.4	42.2546	54.9455	55.9091	60.7091	73.7636	78.0182	78.2727
732.808	-11.2844	-7.83636	-10.7454	-10	-10.5091	-11.2364	-11.8182	14.2727	19.7273	23.2909	30.1273	33.2909	35.5273	41.6909	53.8	54.9455	59.6727	72.4364	76.9636	77.2182
733.557	-11.4676	-7.96364	-10.9273	-10.3636	-10.6182	-11.1273	-11.7454	14.2546	19.6364	23.0727	29.7273	32.5455	35.3273	41.0727	53.1091	54.3091	58.8909	71.3818	76.1273	76.3636
734.306	-11.8865	-8.25455	-11.1818	-10.3818	-10.4909	-11.2182	-11.7454	14.0727	19.3091	22.8909	29.3091	32.3454	35.0545	40.7091	52.5818	53.7091	58	70.6364	75.4182	75.3273
735.055	-11.52	-8	-11	-9.98182	-10.3091	-11.1455	-11.5455	14.0546	19.0727	23.0364	29.5454	32.0182	34.7273	40.2182	51.7636	53.2546	57.3091	69.9818	74.3454	74.4909
735.804	-11.8604	-8.23636	-11.1091	-10.6727	-10.5818	-11.6182	-11.7273	13.8364	18.5636	22.7273	29.1091	31.4909	34.0182	39.2727	50.6546	52.5636	56.1273	68.7636	73.1091	73.0727
736.552	-12.5411	-8.70909	-11.5818	-10.8909	-11.1091	-11.8727	-12.3091	13.8545	18.3636	22.3818	28.9636	31.0364	33.6364	39.2182	50.3273	52.3273	55.8	68.2545	72	72.5091
737.301	-12.5149	-8.69091	-11.3818	-10.9273	-11.1273	-11.6909	-12.3273	13.5273	17.9091	21.9273	28.3273	30.6	33.4182	38.6546	49.5455	51.4909	55.0727	67.3091	70.9091	71.1818
738.049	-11.5462	-8.01818	-10.3818	-10.2364	-10.4	-10.8364	-11.6182	13.1273	17.4727	21.9636	27.9636	30.1636	33.0545	37.7818	48.8727	50.6182	54.7454	66.1091	69.4545	69.8727
738.797	-11.4938	-7.98182	-10.3636	-9.89091	-10.2546	-10.6909	-11.4909	12.8182	17.5091	21.8727	27.7818	29.7818	32.4545	37.1273	48.2182	49.7454	54.0364	65.1818	68.5455	68.8182
739.546	-10.4466	-7.25455	-9.96364	-9.14545	-10.2	-10.4364	-11	12.2182	17.0182	21.4364	27.1273	29.2909	32.1091	35.9636	47.3091	48.9636	52.8364	63.9818	67.3636	67.4182
740.294	-11.1273	-7.72727	-10.2	-9.61818	-10.5818	-10.4364	-11.3818	12.0546	16.8182	20.9091	27.2727	29.0909	31.8727	35.7091	46.8727	48.0182	52.4727	63.1454	66.6546	66.2727
741.042	-10.4989	-7.29091	-10.0546	-9.63636	-9.90909	-10.0909	-10.9818	11.7091	16.0727	20.4364	26.8545	28.0364	31.3454	34.5636	45.8182	46.8182	51.5455	61.8727	65.4909	64.9273
741.79	-10.5251	-7.30909	-9.70909	-9.69091	-9.8	-10.0182	-11	11.6	15.8545	20.0545	26.5818	27.6727	31.1091	34.5091	45.2182	46.0545	50.7273	61.2546	64.4	64.0727
742.538	-10.3942	-7.21818	-9.56364	-9.6	-9.85455	-10.0182	-11.1455	11.5091	15.7454	19.6546	26.2	27.2364	30.9091	34.1091	44.2546	45.3454	50.0909	60.2909	63.3818	63.0364
743.286	-10.5513	-7.32727	-9.81818	-9.96364	-10.1455	-10.1636	-11.2727	11.4545	15.3818	19.2182	25.6909	27.2545	30.5818	33.7454	43.6364	44.5636	48.9636	59.3454	62.5818	61.9273
744.034	-11.0749	-7.69091	-10.1091	-9.98182	-10.3636	-10.0546	-11.6	11.7636	15.5091	19.2364	25.4546	27.0364	30.6546	33.7273	43.4909	44.0545	48.4364	58.9091	62.0545	61.2727
744.781	-10.6822	-7.41818	-9.89091	-9.61818	-10.2727	-9.67273	-11.5273	11.1455	15.1273	18.7818	24.4182	26.6727	29.8727	32.8	42.3273	42.9636	47.2364	57.7273	60.8364	59.8727
745.529	-10.9178	-7.58182	-10.1818	-9.85455	-10.3818	-9.69091	-11.5455	10.9636	14.8	18.5273	24.0727	26.4364	29.2545	32.2182	41.6909	42.3091	46.4364	56.3818	59.9455	58.9455
746.277	-10.8393	-7.52727	-10.3091	-9.92727	-10.2909	-9.8	-11.3273	10.9818	15.0909	19.0545	24.1636	26.4909	29.4	32	41.5818	42.1091	45.8546	56.0909	59.4364	58.4727
747.024	-11.232	-7.8	-10.4364	-10.1818	-10.3273	-10.1455	-11.7091	11.1818	14.7636	19.1273	23.9455	26.4182	29.3818	32.2727	41.5091	41.8909	45.2	55.4	59.1454	58.0545
747.771	-12.2793	-8.52727	-10.9273	-10.6727	-10.3454	-10.4909	-12.1455	11.1636	14.5455	19	23.6727	25.8545	28.5091	32.3273	40.7818	41.1636	44.7818	54.4364	58.2	57.4
748.519	-11.9389	-8.29091	-10.9636	-10.9091	-10.3454	-10.4909	-11.8182	11.1273	14.4545	18.8182	23.2909	25.6727	27.9636	31.9091	40.3273	40.7636	44.1091	53.7273	57.5636	56.6546
749.266	-12.3578	-8.58182	-11.1818	-10.6	-10.8727	-10.6182	-11.7636	11.2	14.7273	18.8364	23.1636	25.7455	28.0545	31.6182	40	40.4182	43.5818	53.0727	56.7636	55.9273
750.013	-12.4887	-8.67273	-11.3454	-10.5091	-11.0727	-10.4909	-11.8182	10.8364	14.1818	18.5636	22.6	25.6909	27.1636	30.6546	39.2364	39.7636	42.7818	52.1454	56	54.4727
750.76	-12.6196	-8.76364	-11.5091	-10.6	-11.1455	-10.5091	-11.8545	10.3091	13.6727	18.4182	21.9273	25.2727	26.0727	29.8182	38.5273	38.9273	41.7091	51.1818	54.8	53.4
751.507	-12.4102	-8.61818	-11.1091	-10.5091	-11.1455	-10.5091	-11.8182	10.3454	14.0364	18.4727	21.8909	24.6182	25.5273	29.4546	38.2182	38.5636	41.5273	50.4182	54.2	52.9818
752.254	-11.808	-8.2	-10.8182	-10.5091	-10.9273	-10.4727	-11.6909	9.90909	13.8909	18.0545	21.6364	24.0727	24.8909	28.9636	37.6546	37.8	40.9273	49.3091	53.0182	52.2
753	-11.8342	-8.21818	-10.2364	-10.3091	-10.7636	-10.7454	-11.4	10.1273	13.5455	17.7091	21.5818	23.6727	24.6182	28.6727	37.4182	36.9455	40.3091	48.0909	52.3454	51.6727
753.747	-11.7033	-8.12727	-10.2727	-10.2	-10.6182	-10.8909	-11.5091	10.3273	13.6909	17.4364	21.4546	23.5454	24.5273	28.5818	37.4727	36.3636	40.0727	47.8909	52	51.4545
754.494	-11.9127	-8.27273	-10.6909	-10.3454	-10.8364	-11.1273	-11.6182	10.5091	13.5636	17.0545	21.2727	23.3818	24.3454	28.3273	36.9455	35.8	39.7454	47.3636	51.6	50.8546
755.24	-11.1796	-7.76364	-9.72727	-10.1636	-10.9091	-10.5091	-10.9273	10.2727	13.7636	17	21.0909	23.2364	24.0909	27.6546	36.2909	35.2727	39.4727	46.7091	50.6909	50.2182
755.987	-10.08	-7	-9.2	-9.83636	-10.5091	-9.72727	-9.98182	10.4182	13.9818	16.9636	21.0727	23.4727	24.5636	27.3636	36.2364	35.5455	39.0364	46.6182	50.4182	50.0545
756.733	-10.0276	-6.96364	-9.12727	-9.72727	-10.3091	-9.47273	-10.0546	10.1273	13.8	16.6182	20.8545	23.0182	24.3454	26.8364	35.5273	34.6546	38.2546	45.8	49.5091	49.1818
757.479	-10.1062	-7.01818	-9.29091	-9.83636	-10.2909	-9.54545	-10.5273	10.2	13.6727	16.4182	20.5091	23.0545	24.2727	27.0727	35.6182	34.3818	37.6364	45.4909	49.1091	48.6
758.226	-10.7084	-7.43636	-9.67273	-9.94545	-10.5818	-9.96364	-10.8909	10.3454	13.9091	16.6182	20.6	22.7818	24	27.1455	35.0909	34.0909	37.2727	44.7273	48.5091	48.2909
758.972	-11.1534	-7.74545	-10.0909	-10.3636	-10.8364	-10.3273	-11.5636	10.5455	13.7091	16.5091	20.7091	22.5091	23.9273	26.9273	34.6182	33.7091	36.7636	44.2364	48.2182	47.8
759.718	-10.8916	-7.56364	-10.0364	-10.2546	-10.0364	-9.61818	-11.2727	10.4	13.2727	16	20.0909	22.6	23.6	26.4	33.6909	33.1636	35.9091	43.3818	47.2364	46.9455
760.464	-11.2582	-7.81818	-10.3636	-10.1818	-10.2546	-9.74545	-11.2727	10.1273	12.9273	15.3454	20	22.4546	23.4	25.8727	33.2182	32.9091	35.4727	42.9455	46.6909	46.0727
761.209	-11.4938	-7.98182	-10.9091	-10.4182	-10.1273	-9.76364	-11.6546	10.1273	13.2546	15.6546	19.8727	22.4364	23.4	25.9818	33.0182	32.8909	35.2909	43.1454	46.1454	45.4182
761.955	-11.5462	-8.01818	-10.9091	-10.2727	-10.3091	-9.61818	-11.7636	10.2727	13.4182	16.1091	20.1818	22.3454	23.3636	25.8545	32.5273	32.9091	34.8546	42.8	45.8364	44.6546
762.701	-11.4153	-7.92727	-10.6546	-10.3273	-10.3636	-9.56364	-11.9454	10.0727	13.1818	16.2	19.7818	22.0182	22.8727	25.5273	32.2727	32.6364	34.0727	41.9636	45.0909	44.1454
763.446	-12.2007	-8.47273	-11.5818	-10.8	-10.7454	-10.0546	-12.6364	10	12.7818	15.6909	19.2727	21.5636	22.4909	25.1455	31.7091	31.8545	33.3636	41.2909	43.9091	43.2727
764.192	-13.3004	-9.23636	-12.1273	-11.4364	-11.2364	-10.8	-13.6909	9.90909	12.4182	15.4364	19.1636	21.0545	21.9455	24.9818	31.0545	30.7818	32.7636	40.4545	43.2	42.3636
764.937	-13.3004	-9.23636	-12.2909	-11.0909	-11.5455	-11.2909	-13.6909	10.2	12.3818	15.4182	19.0909	21.1091	21.8909	24.7636	30.7091	30.6	32.4545	40.2182	42.8182	42
765.683	-12.9076	-8.96364	-11.8909	-11.0909	-11.3636	-11.2	-13.3091	9.94545	12.0364	15.4182	18.9455	20.5636	21.4182	24.3273	30.1818	30.2364	31.8545	39.5273	42.3454	41.3091
766.428	-12.96	-9	-11.8	-11.2909	-11.2909	-11.3454	-13.3273	9.81818	11.9818	15.2182	18.7818	20.3636	21.3818	24.0545	29.9818	29.7636	31.2909	39.2546	41.6182	40.4364
767.173	-12.8291	-8.90909	-11.5273	-11.0546	-10.9273	-11.0909	-12.7818	9.45455	11.6909	14.8909	18.3636	19.8182	21.0545	23.7455	29.5091	29.1455	30.8364	38.3454	40.9818	39.6
767.918	-13.4051	-9.30909	-12.1818	-11.4182	-11.5636	-11.7454	-13.2364	8.85455	11.2	14.1636	18	19.1818	20.7091	23.2909	29.1455	28.2909	30.0182	37.4727	40.2	38.7818
768.663	-13.6145	-9.45455	-11.8727	-11.4182	-11.6727	-11.7818	-13.4909	8.98182	11.2	14.3636	17.7091	19.0545	20.4546	23.0727	28.6546	27.5273	29.3454	36.9091	39.5273	37.9818
769.408	-13.5622	-9.41818	-11.8545	-11.5636	-11.9636	-11.8364	-13.3091	8.87273	10.8364	13.7636	17.4727	18.6727	20.0364	22.5091	28.2182	26.7818	28.4727	35.6727	38.7636	37.0909
770.153	-14.112	-9.8	-12.2364	-12.0364	-12.0364	-12.1273	-13.3818	8.76364	10.2909	13.3273	16.9818	18.1091	19.6182	22.2545	27.5454	26.2545	27.7091	34.7091	37.7273	36.2182
770.898	-14.3215	-9.94545	-12.4	-12.1091	-12.1455	-12.2364	-13.1636	8.4	10.1091	13.0727	16.6909	17.6546	19.0364	21.9818	26.7455	25.5454	27.4	33.8	36.7636	35.6182
771.642	-14.4262	-10.0182	-12.3454	-12.0909	-12.1091	-12.8909	-13.2182	7.83636	10	12.9818	16.3636	17.2	18.5091	21.3636	26.0182	25.1818	26.6182	33.0727	36.4364	34.8364
772.387	-14.6618	-10.1818	-12.5636	-12.0727	-12.2546	-13.0364	-13.3818	7.21818	9.52727	12.4	15.8909	16.5818	18.1818	20.7273	25.3454	24.5273	25.8182	32.2	35.6546	33.7454
773.131	-15.1854	-10.5455	-12.8545	-12.6364	-12.5636	-13.0182	-13.8182	7.09091	9.4	12.5273	16	16.5818	17.7636	20.7091	24.9818	24.3454	25.6909	31.8	34.8909	33.3454
773.876	-15.4996	-10.7636	-13.2909	-12.8182	-12.9273	-13.4545	-14.4182	7.05455	9.45455	12.3818	15.7636	16.3273	17.4909	20.0727	24.3818	23.7818	25.2909	30.6727	33.9636	32.7273
774.62	-15.2378	-10.5818	-13.4182	-12.7454	-12.9818	-13.3454	-14.4545	6.83636	9.30909	12.2727	15.6	16.3091	17.2182	19.6727	24.1273	23.2909	25.0909	30.0727	33.4727	32.4727
775.364	-14.976	-10.4	-13.2546	-12.6	-12.7636	-13.2727	-14.4182	6.56364	9.14545	12.0364	15.2364	16.0727	16.9455	19.1091	23.7818	22.8545	24.6546	29.2909	32.5636	31.9455
776.108	-15.0546	-10.4545	-12.7273	-12.1091	-12.6	-13.3454	-13.9636	6.78182	9.36364	12.5091	15.2546	15.9454	17.0545	19.1636	23.3454	22.7455	24.6909	29.1818	32.5455	31.6
776.853	-14.3738	-9.98182	-12.7273	-12.1636	-12.2727	-13.0364	-13.8364	6.98182	9.4	12.5818	15.1818	15.5636	16.8545	19.1091	23.3273	22.8182	24.2364	28.7818	32.1454	31.3273
777.597	-14.5309	-10.0909	-12.8727	-12.4364	-12.2546	-13.1091	-14.1091	6.81818	9.56364	12.7091	15.0546	15.6727	17.0727	19.0545	23.2364	22.7636	24.1818	28.7636	32.0727	31.3091
778.34	-14.2429	-9.89091	-12.8727	-12.4	-12.4364	-13.1273	-13.8909	6.32727	9.41818	12.4545	14.4727	15.3818	16.5636	18.3091	22.9091	21.9818	23.6909	27.9818	31.3818	30.7818
779.084	-14.1382	-9.81818	-12.6546	-12.3273	-12.2182	-13.0909	-13.7818	6.05455	9.21818	12.0182	14	15.2546	16.3818	17.7273	22.5273	21.5273	23.1273	27.4	30.8182	29.6909
779.828	-14.0596	-9.76364	-12.6727	-12.0182	-12	-12.5636	-13.5636	6.36364	8.89091	11.7636	14.0909	15.1273	16.5454	17.8364	22.3818	21.5636	23.0727	27.0727	30.3818	29.2
780.572	-13.3527	-9.27273	-12.4182	-11.6727	-11.9454	-12.4	-13.0909	6.76364	9.50909	12.4364	14.2	15.5636	16.7455	17.8364	22.7636	21.6182	23.4	27.0727	30.1818	29.2727
781.315	-12.96	-9	-12.2	-11.4727	-11.5455	-12.5818	-12.8909	6.8	9.41818	12.4	13.8909	15.1091	16.6546	17.4546	22.8	21.2545	23.0545	26.7273	29.7455	28.8364
782.059	-12.8291	-8.90909	-11.9454	-11.4364	-11.4545	-12.0727	-12.3636	6.4	8.98182	12.0182	13.6546	14.9091	16.2182	17.2909	22.0364	20.5273	22.3454	26.4546	29.0364	28.0545
782.802	-12.7244	-8.83636	-11.8727	-11.4727	-11.3454	-12.2	-12.1273	6.12727	8.6	11.4727	13.3091	14.3091	15.6364	17.0182	21.6182	19.7636	21.9091	25.7455	28.4909	27.4909
783.545	-12.8553	-8.92727	-12.3636	-11.7454	-11.9818	-12.3454	-12.2546	6.41818	8.65455	11.4182	13.4182	14.4545	15.7454	16.8909	21.4727	19.7455	21.7273	25.6727	28.3818	27.2727
784.288	-12.9338	-8.98182	-12.6727	-12.1818	-12.4727	-12.4727	-12.8182	6.2	8.45455	11.4727	13.2727	14.2909	15.3273	16.1818	21.7273	19.9636	21.2182	25.4	27.7091	26.7636
785.032	-13.3004	-9.23636	-12.6546	-12.2909	-12.6182	-12.7454	-12.7273	6.21818	8.36364	11.5091	12.9273	14.2909	15.2546	15.8	21.2909	19.4364	21.2727	25.0727	27.6909	26.5091
785.775	-13.2218	-9.18182	-12.3454	-12.1273	-12.4545	-12.4727	-12.4364	6.29091	8.09091	11.4182	12.7273	13.9273	14.4364	15.2727	20.6727	18.8545	20.7273	24.6546	26.9273	26.0909
786.517	-13.0124	-9.03636	-12.1091	-12.1455	-12.5091	-12.3636	-12.6546	5.98182	7.36364	10.6727	12.3273	13.4909	13.6909	14.5455	19.7273	18.0545	19.8	23.8545	26.2727	25.1455
787.26	-13.4836	-9.36364	-12.6546	-12.2727	-12.7454	-12.7636	-13.0727	5.90909	7.12727	10.4	12.1818	13.2909	13.7636	14.4545	19.2545	17.6909	19.3273	23.4909	26	24.6727
788.003	-13.7454	-9.54545	-12.9636	-12.7454	-13.0909	-13.0909	-13.4727	5.8	7.09091	10.1636	12.3454	13.2727	13.4727	14.0727	19.0909	17.1818	18.9455	23.2364	25.5636	24.3636
788.746	-13.9025	-9.65455	-12.8909	-13.1273	-12.9091	-13.0364	-13.7818	5.6	6.78182	9.69091	12.1636	12.8	12.9273	13.7091	18.5636	16.7455	18.3091	22.7455	24.7636	23.8545
789.488	-13.8764	-9.63636	-12.7818	-13.4	-13.0909	-12.9818	-13.6546	5.23636	6.32727	9.14545	11.8182	12.2909	12.2546	13.3454	17.8	16.0909	17.6	21.7818	24.2	23.0727
790.231	-14.4786	-10.0546	-13.2546	-13.8182	-12.9454	-13.6364	-13.9273	5.01818	6.01818	8.76364	11.3273	11.7454	12.1636	13.0727	17.7636	15.7454	17.4727	21.2	23.9455	22.4909
790.973	-14.5047	-10.0727	-13.2364	-13.8727	-13.0909	-13.6182	-14.1818	5.10909	5.90909	8.67273	11.0727	11.5091	12.1091	12.8182	17.6546	15.9273	16.9091	20.8909	23.4364	22.0909
791.716	-14.5571	-10.1091	-13.4	-14.2182	-13.2364	-14.1455	-14.6	5.32727	6.4	8.90909	11.2182	11.7091	12.2	13.0909	17.6909	15.7454	16.8545	20.7273	23.2545	22
792.458	-14.5833	-10.1273	-13.4909	-14.3818	-13.0727	-14.2	-14.7273	5.36364	6.43636	8.47273	11.2364	11.4727	12.1273	13.2182	16.9818	15.0727	16.5818	20.1273	22.6727	21.4546
793.2	-14.4786	-10.0546	-13.3454	-14.2	-13.1636	-13.9818	-14.5091	4.6	6.03636	7.83636	10.9818	10.9273	11.5636	12.8909	16.5273	14.4545	15.7454	19.1455	21.7273	20.8909
793.942	-14.2691	-9.90909	-13.2364	-13.8727	-12.9636	-13.9273	-14.3454	4.2	5.74545	7.29091	10.7818	10.3636	11.5273	12.7273	15.9091	13.8545	15.4909	18.3636	21.4546	19.9818
794.684	-14.8451	-10.3091	-13.4727	-13.8545	-12.6364	-14.1636	-14.5455	4.43636	6.25455	7.43636	11.0546	10.3273	11.8545	12.8	15.8182	13.9091	15.4909	18.4182	21.0909	19.9455
795.426	-14.0858	-9.78182	-12.9091	-13.7818	-12.5818	-13.7636	-14.3818	4.63636	6.49091	7.67273	11.6182	10.3818	11.8	13.0909	16.2364	13.9273	15.4182	18.3454	20.8727	20.0182
796.168	-14.2953	-9.92727	-12.9273	-13.8182	-12.5636	-13.7091	-14.4909	4.94545	6.63636	8.12727	11.3273	10.2364	11.9818	13.0909	15.9636	13.7454	15.2909	18.0727	20.7091	19.8727
796.91	-15.0807	-10.4727	-13.0909	-14.0182	-12.8545	-14.0182	-14.3818	4.50909	6.41818	7.67273	10.8727	9.78182	11.4909	12.5818	15.4364	13.3091	14.8364	17.1818	20.2727	19.1091
797.651	-15.3164	-10.6364	-13.2727	-14.0364	-12.8545	-13.9273	-14.7636	4.50909	6.67273	7.50909	10.5818	9.8	11.4909	12.2727	15.2546	12.9818	14.4182	16.9273	19.8727	18.7818
798.393	-15.1854	-10.5455	-13.0909	-13.5818	-13.2546	-13.7818	-14.6182	4.70909	6.90909	7.94545	11.0182	10.0182	11.2546	12.2727	15.1091	13.0364	14.2364	17.3091	19.6727	18.9455
799.134	-15.5258	-10.7818	-13.1636	-13.5818	-13.1818	-13.9454	-14.6	4.50909	7.12727	7.76364	10.8364	9.85455	11.0182	11.9091	14.6727	12.4182	13.9091	16.7273	19.3273	18.3636
799.876	-15.8138	-10.9818	-13.0182	-13.2	-12.9454	-13.7454	-14.2	3.92727	6.58182	7.23636	10.3091	9.21818	10.0546	11.2	14.0546	11.9636	13.3454	16.1273	18.5273	17.3454

## Sheet: Fig.3
Fig. 3. b			Fig. 3. f
Dose (mJ)	I532 / I432		Dose (kGy)	RGB integer (Green)
0	0.48476		1	47
0.00117	0.5926		3	61
0.00291	0.72705		5	71
0.00585	1.01299		7	82
0.01169	1.31974		10	95
0.01754	1.63267		30	115
0.03508	2.56698		50	131
0.14033	3.52599		80	156
0.31575	4.14144		100	156
0.52625	4.68866
0.70166	5.08305
0.87708	5.48402
1.0525	5.87014
1.22791	6.34893
1.43841	6.90997
1.75416	7.31637
2.10499	7.605
2.80666	8.22657
3.50832	8.60383
4.20998	9.14785

## Sheet: Fig.4
Fig. 4.
	Simulated		As-synethesized	UV	200KGy y-ray	1MGy y-ray	200KGy B-ray	1MGy B-ray
x axis	y axis	x axis	y axis
5	102.139	5.0001	66.9833	88.2476	212.79	0.08173	170.232	0.02331
5.02	117.367	5.02056	69.3558	101.099	244.515	0.07959	195.612	0.02768
5.04	136.419	5.04103	82.0573	88.2476	284.207	0.07946	227.366	0.03351
5.06	160.687	5.06149	98.2275	101.099	334.765	0.07846	267.812	0.03876
5.08	192.251	5.08195	92.6115	117.112	400.522	0.07901	210.259	0.04196
5.1	234.389	5.10241	142.922	137.411	488.311	0.08013	190.649	0.04488
5.12	292.72	5.12288	150.702	163.665	609.833	0.08267	187.867	0.05187
5.14	377.9	5.14334	229.711	198.467	191.511	0.08776	153.222	0.0679
5.16	511.193	5.1638	323.018	246.152	220.063	0.0952	187.993	0.095
5.18	732.52	5.18426	492.767	314.764	255.786	0.10166	113.488	0.07676
5.2	1104.79	5.20473	734.953	420.294	301.288	0.10792	130.408	0.08192
5.22	1699.82	5.22519	1142.28	593.552	360.47	0.11066	151.577	0.08241
5.24	2526.55	5.24565	1817.7	885.658	439.48	0.14803	178.541	0.07561
5.26	3297.02	5.26612	2108.38	1361.25	548.85	0.20814	213.612	0.08183
5.28	3333.33	5.28658	2414.22	2053.34	508.562	0.20903	260.433	0.09402
5.3	2594.36	5.30704	1640.68	2797.13	658.487	0.28362	325.244	0.14104
5.32	1757.69	5.32751	1303.62	3030.3	873.475	0.294	419.889	0.23871
5.34	1145.92	5.34797	849.893	2488.45	971.481	0.29165	501.326	0.43259
5.36	761.337	5.36843	564.658	1723.74	1187.16	0.25489	747.244	0.51248
5.38	534.063	5.38889	396.097	1127.54	2737.28	0.20954	1160.88	0.69523
5.4	397.833	5.40936	295.06	743.315	2781.91	0.15894	1822.02	0.58363
5.42	312.019	5.42982	231.414	513.57	3250	0.14641	2140.61	0.4714
5.44	255.662	5.45028	189.616	378.218	1864.42	0.10658	2996.69	0.36294
5.46	214.868	5.47074	159.36	293.82	1295.67	0.08597	3037.04	0.16265
5.48	185.134	5.49121	137.308	239.172	848.606	0.07966	2215.96	0.07857
5.5	163.093	5.51167	120.961	200.139	627.506	0.07458	1286.32	0.06519
5.52	146.635	5.53213	108.754	171.918	501.369	0.06264	1206.58	0.0581
5.54	134.374	5.5526	99.661	151.133	545.938	0.06397	779.263	0.05819
5.56	125.381	5.57306	92.9911	135.708	585.036	0.06483	526.737	0.05829
5.58	119.027	5.59352	88.2781	124.293	479.366	0.06437	375.37	0.05845
5.6	114.891	5.61398	85.2111	115.989	402.877	0.0642	346.688	0.0566
5.62	112.708	5.63445	83.592	110.193	347.127	0.05965	284.069	0.06236
5.64	112.33	5.65491	83.3117	106.506	305.8	0.05655	238.742	0.06382
5.66	113.711	5.67537	84.3357	104.678	274.941	0.05058	205.705	0.06061
5.68	116.9	5.69583	86.7011	104.576	251.952	0.04902	181.215	0.0572
5.7	122.049	5.7163	90.5199	106.168	235.09	0.04837	162.928	0.05626
5.72	129.428	5.73676	95.9925	109.515	223.175	0.04689	149.305	0.05438
5.74	139.458	5.75722	103.431	114.782	215.421	0.04433	139.313	0.0535
5.76	152.769	5.77769	113.304	122.257	211.328	0.04067	132.252	0.05496
5.78	170.291	5.79815	126.299	132.385	210.619	0.03627	127.657	0.05455
5.8	194.07	5.81861	143.935	145.834	213.208	0.03653	125.231	0.05528
5.82	224.908	5.83907	197.907	187.15	228.843	0.0367	126.346	0.06589
5.84	266.841	5.85954	241.646	218.816	242.678	0.03562	129.889	0.06748
5.86	325.814	5.88	306.538	263.115	261.484	0.03895	203.416	0.07391
5.88	413.31	5.90046	409.499	325.685	286.442	0.0415	215.713	0.07828
5.9	552.133	5.92093	581.301	421.055	319.296	0.04698	232.43	0.08528
5.92	783.777	5.94139	867.814	576.191	363.881	0.05578	254.616	0.09538
5.94	1170.09	5.96185	1315.18	837.082	421.702	0.06538	283.818	0.11995
5.96	1773.28	5.98231	1408.73	1264.86	500.326	0.08495	323.449	0.13724
5.98	2566.08	6.00278	1867.26	1901.01	610.902	0.13134	374.846	0.14919
6	3184.32	6.02324	1753.2	2631.95	774.956	0.21061	444.734	0.15842
6.02	3030.54	6.0437	1703.8	2965.69	1035.25	0.34332	543.024	0.17922
6.04	2297.25	6.06417	1178.3	2541.29	1469.58	0.50829	688.85	0.21186
6.06	1588.72	6.08463	823.665	1823.34	2193.91	0.51132	920.222	0.24187
6.08	1110.56	6.10509	625.297	1244	3324.9	0.41901	1306.29	0.32434
6.1	843.097	6.12555	542.967	877.067	4811.4	0.3144	1950.14	0.46247
6.12	732.09	6.14602	553.217	677.082	4970.6	0.31633	2955.47	0.5834
6.14	745.91	6.16648	656.968	592.748	4682.26	0.26405	3276.8	0.71512
6.16	885.8	6.18694	867.965	597.679	4307.35	0.21316	3307.2	0.78244
6.18	1170.29	6.2074	1171.89	695.091	2978.86	0.21394	3050.89	0.72736
6.2	1580.08	6.22787	1420.63	908.776	2082.3	0.2204	3828.76	0.59477
6.22	1915.45	6.24833	1353.72	1255.53	1580.81	0.20376	2647.87	0.43391
6.24	1825.24	6.26879	1029.46	1658.78	1372.67	0.17166	1850.93	0.3811
6.26	1388.03	6.28925	706.215	1819.04	1398.58	0.16917	1405.16	0.3562
6.28	952.2	6.30972	477.665	1536.51	1660.88	0.15314	1220.15	0.2287
6.3	644.043	6.33018	300.076	1094.19	2194.29	0.21418	1243.18	0.21256
6.32	451.263	6.35064	298.19	737.3	2962.65	0.24541	1476.33	0.22187
6.34	335.387	6.37111	245.463	502.894	3591.47	0.33562	1950.48	0.25169
6.36	264.295	6.39157	161.707	360.5	3422.32	0.3021	2633.47	0.3408
6.38	218.031	6.41203	286.321	274.908	2602.56	0.2174	3192.42	0.44196
6.4	186.051	6.4325	170.368	221.216	1785.38	0.12799	3042.06	0.3408
6.42	163.043	6.45296	108.414	185.306	1207.58	0.10525	2313.38	0.24196
6.44	146.177	6.47342	99.2295	160.005	846.119	0.07231	1587	0.14109
6.46	133.793	6.49388	142.046	141.648	628.85	0.07486	1073.41	0.10417
6.48	124.857	6.51435	88.0462	128.194	495.554	0.05642	752.106	0.09284
6.5	118.714	6.53481	85.2662	118.407	408.809	0.04897	558.978	0.07109
6.52	114.966	6.55527	84.1072	111.51	348.846	0.03073	440.492	0.06788
6.54	113.403	6.57573	84.5317	107.018	305.706	0.0321	363.386	0.05876
6.56	113.975	6.5962	86.6148	104.657	274.081	0.03347	310.085	0.04788
6.58	116.784	6.61666	90.556	104.311	250.861	0.03132	271.739	0.03643
6.6	122.098	6.63712	96.7133	106.015	234.106	0.03288	243.628	0.04138
6.62	130.4	6.65759	118.348	116.505	215.561	0.03445	208.094	0.04429
6.64	142.474	6.67805	136.288	126.283	212.631	0.03641	197.857	0.04779
6.66	159.57	6.69851	162.23	140.288	213.704	0.04052	191.609	0.05828
6.68	183.76	6.71897	201.393	160.154	218.97	0.0373	189.005	0.06732
6.7	218.737	6.73944	263.68	188.723	228.934	0.03538	189.959	0.0515
6.72	271.541	6.7599	363.783	231.346	244.5	0.03659	194.64	0.04452
6.74	355.523	6.78036	530.972	295.424	267.139	0.03523	203.497	0.05521
6.76	490.493	6.80082	785.334	405.533	299.194	0.03053	217.333	0.05075
6.78	715.917	6.82129	1104.72	587.642	344.549	0.02662	237.457	0.06095
6.8	1058.88	6.84175	1367.97	874.733	410.131	0.02564	265.95	0.06804
6.82	1489.51	6.86221	1490.53	1266.8	509.14	0.02408	306.266	0.05745
6.84	1844.45	6.88268	1445.63	1648.14	666.606	0.02427	364.561	0.05153
6.86	2009.71	6.90314	1172.02	1847.85	919.675	0.02662	452.569	0.04745
6.88	1949.16	6.9236	823.45	1774.04	1342.34	0.09897	592.539	0.05017
6.9	1580.25	6.94406	551.281	1408.58	1985.39	0.10599	817.489	0.08948
6.92	1110.27	6.96453	374.527	977.939	2792.83	0.19237	1193.19	0.14937
6.94	743.3	6.98499	267.381	651.976	3458.35	0.25228	1364.79	0.18994
6.96	504.98	7.00545	203.066	443.2	3768.2	0.30887	1482.52	0.21597
6.98	360.513	7.02592	164.101	317.512	3654.68	0.3478	2074.09	0.24896
7	273.797	7.04638	138.351	242.129	2962.97	0.47149	2349.51	0.20443
7.02	221.259	7.06684	121.458	195.23	2081.76	0.45485	2448.61	0.1639
7.04	186.541	7.0873	110.898	165.821	1393.69	0.32627	2633.75	0.12036
7.06	163.764	7.10777	105.575	145.709	946.837	0.19613	1850.45	0.08613
7.08	149.526	7.12823	105.395	132.989	675.962	0.1515	1238.83	0.0341
7.1	142.348	7.14869	111.463	126.296	513.369	0.11274	841.633	0.03934
7.12	142.106	7.16915	126.861	125.329	414.861	0.0774	600.856	0.04342
7.14	150.287	7.18962	157.78	130.923	349.764	0.05838	456.328	0.05508
7.16	171.048	7.21008	213.883	145.754	307.057	0.05956	368.766	0.05333
7.18	212.737	7.23054	298.722	175.741	280.361	0.05132	310.902	0.06032
7.2	288.381	7.25101	429.685	231.445	266.902	0.05249	272.939	0.06702
7.22	411.76	7.27147	532.24	327.267	266.448	0.04817	249.21	0.07198
7.24	579.35	7.29193	512.739	473.548	281.789	0.04832	237.247	0.06557
7.26	717.627	7.31239	391.056	645.482	320.715	0.04797	236.843	0.06353
7.28	691.333	7.33286	267.64	727.967	398.881	0.04465	250.479	0.05595
7.3	527.267	7.35332	180.622	627.176	540.714	0.04814	285.08	0.04517
7.32	360.863	7.37378	125.853	449.218	772.05	0.12427	354.561	0.06468
7.34	243.536	7.39424	92.9766	301.563	1086.28	0.22114	480.635	0.0706
7.36	169.689	7.41471	72.8013	204.378	1345.55	0.23918	686.267	0.08283
7.38	125.362	7.43517	59.5979	144.825	1296.25	0.19029	665.583	0.11256
7.4	98.159	7.45563	63.6715	109.078	988.625	0.15442	666.044	0.1236
7.42	80.3567	7.4761	83.5453	86.6715	676.619	0.14162	652.222	0.1039
7.44	67.8717	7.49656	76.8571	79.6	456.629	0.11644	678.778	0.09331
7.46	58.6513	7.51702	73.2247	66.0139	178.167	0.08855	601.439	0.0736
7.48	48.619	7.53749	70.3282	58.0088	85.0531	0.06664	405.893	0.07448
7.5	43.1703	7.55795	23.5367	60.6193	74.0481	0.04876	282.815	0.06419
7.52	38.8257	7.57841	43.832	54.8036	70.6688	0.02468	208.936	0.05419
7.54	35.305	7.59887	64.455	50.1444	87.2594	0.02229	163.598	0.03448
7.56	32.4146	7.61934	36.4497	46.3553	69.9712	0.02148	133.928	0.02623
7.58	30.0158	7.6398	35.3219	43.2353	61.1606	0.02093	113.119	0.02768
7.6	28.0078	7.66026	29.9233	40.6401	60.9444	0.02093	97.7522	0.03147
7.62	26.3163	7.68072	33.5587	38.4641	62.7981	0.02092	61.0317	0.03264
7.64	24.885	7.70119	41.7616	36.6287	66.1969	0.02093	61.9506	0.03147
7.66	23.6713	7.72165	35.5996	35.0744	60.7774	0.02059	64.7094	0.03089
7.68	22.6424	7.74211	25.8787	43.9973	52.5147	0.02025	84.0244	0.03264
7.7	20.066	7.76258	25.5769	49.7721	49.343	0.02257	100.026	0.03439
7.72	19.381	7.78304	47.5648	29.03	46.6594	0.0249	74.6797	0.03788
7.74	18.8181	7.8035	65.1713	28.4214	44.3837	0.02822	53.8604	0.04284
7.76	18.3654	7.82396	38.3933	27.9334	42.4544	0.02955	51.475	0.04837
7.78	18.0139	7.84443	56.1179	27.5565	37.6238	0.02656	39.4522	0.05158
7.8	17.7569	7.86489	33.8998	27.2837	36.3394	0.02523	37.7373	0.04954
7.82	17.59	7.88535	56.184	27.11	35.2839	0.0249	57.4434	0.04633
7.84	17.5101	7.90582	11.8607	27.0329	34.4351	0.02324	57.3017	0.04255
7.86	17.5164	7.92628	56.4881	27.0514	33.7761	0.01991	51.3634	0.0373
7.88	17.6093	7.94674	34.5145	27.1664	33.2942	0.02058	60.6089	0.03089
7.9	17.791	7.9672	34.8341	27.3807	52.9812	0.01925	70.0232	0.02856
7.92	18.0655	7.98767	35.2882	27.6992	32.8315	0.01991	49.5949	0.0271
7.94	18.4384	8.00813	35.7739	28.1288	32.8432	0.01892	69.3166	0.02827
7.96	18.9177	8.02859	36.3577	28.7554	33.0174	0.01958	46.1836	0.02798
7.98	19.599	8.04905	37.0537	29.4407	43.3582	0.01726	57.194	0.02856
8	20.3276	8.06952	60.1023	30.2748	33.8728	0.01892	89.3488	0.02914
8.02	21.2032	8.08998	61.0818	31.278	34.572	0.02025	79.6517	0.0306
8.04	22.2473	8.11044	62.2435	32.4759	35.4708	0.01991	78.1091	0.03002
8.06	23.4868	8.13091	63.6249	33.9009	36.7481	0.02224	52.7307	0.0306
8.08	24.956	8.15137	67.2573	37.6089	39.756	0.02191	52.665	0.0306
8.1	26.6985	8.17183	38.5467	40.0136	41.7137	0.01925	48.8793	0.03293
8.12	28.7707	8.19229	31.0531	42.898	44.0378	0.01726	45.3387	0.03351
8.14	31.2455	8.21276	35.057	38.3811	46.7925	0.01792	37.0788	0.03497
8.16	34.2193	8.23322	89.1077	42.6236	50.0598	0.01759	39.1447	0.03468
8.18	37.82	8.25368	95.5035	39.8703	53.9451	0.02025	41.5933	0.0338
8.2	42.2223	8.27414	54.7815	45.2921	58.5853	0.02191	44.4976	0.0306
8.22	47.6663	8.29461	65.1518	52.15	64.1612	0.02091	47.9512	0.02914
8.24	54.4913	8.31507	80.4157	60.9797	50.9125	0.02124	52.0758	0.02827
8.26	63.1877	8.33553	101.563	71.7888	49.1669	0.01925	57.0322	0.03264
8.28	74.4853	8.356	135.939	87.5476	69.3744	0.01792	63.0333	0.03963
8.3	88.5857	8.37646	192.667	108.621	72.1713	0.02224	60.3706	0.044
8.32	109.34	8.39692	287.984	142.11	68.4769	0.03619	49.4439	0.04925
8.34	138.093	8.41738	441.219	196.01	89.66	0.04649	90.8189	0.05566
8.36	184.834	8.43785	657.343	286.554	86.0981	0.05845	75.2234	0.06469
8.38	261.965	8.45831	869.292	436.191	105.012	0.06244	88.673	0.06557
8.4	391.567	8.47877	899.539	663.785	258.924	0.06078	105.459	0.06906
8.42	599.917	8.49924	714.707	941.321	346.564	0.04849	130.166	0.0711
8.44	893.777	8.5197	492.093	1105.07	491.185	0.03619	164.396	0.06586
8.46	1181.96	8.54016	327.096	981.645	734.188	0.02623	220.041	0.07595
8.48	1223.09	8.56062	223.957	709.885	84.8438	0.02191	311.863	0.08216
8.5	971.773	8.58109	164.733	474.77	75.8312	0.01892	466.151	0.09429
8.52	669.09	8.60155	131.868	318.576	86.175	0.01626	714.187	0.13759
8.54	444.747	8.62201	114.606	226.049	93.2875	0.02324	1064.02	0.18701
8.56	304.51	8.64247	107.565	173.938	82.075	0.02656	1407.1	0.23351
8.58	223.985	8.66294	109.203	145.776	54.5438	0.02888	1456.06	0.23672
8.6	179.298	8.6834	121.054	132.304	83.9	0.02955	1156.87	0.04138
8.62	155.828	8.70386	148.23	129.869	70.9562	0.03221	796.536	0.04429
8.64	146.254	8.72433	200.036	138.874	119.971	0.02888	529.46	0.04663
8.66	148.481	8.74479	287.771	163.799	86.1844	0.03785	362.512	0.04808
8.68	164.595	8.76525	417.206	213.99	192.177	0.05779	266.648	0.04051
8.7	201.546	8.78571	551.99	302.083	274.226	0.07074	213.45	0.04021
8.72	271.985	8.80618	582.904	439.382	278.402	0.07772	185.509	0.04604
8.74	391.277	8.82664	471.875	602.997	308.616	0.07938	174.112	0.04925
8.76	567.267	8.8471	326.988	685.342	377.899	0.07706	176.763	0.0714
8.78	750.53	8.86757	216.117	593.036	509.973	0.06078	195.947	0.08975
8.8	792.563	8.88803	144.859	423.618	733.644	0.05181	239.936	0.09675
8.82	641.6	8.90849	101.979	281.751	1063.62	0.04682	323.792	0.08859
8.84	444.6	8.92895	76.1615	187.492	1407.24	0.0445	465.806	0.0813
8.86	293.85	8.94942	59.7814	130.111	1486.06	0.03686	675.317	0.0577
8.88	196.963	8.96988	48.6364	95.7594	1203	0.02988	893.488	0.03992
8.9	138.659	8.99034	40.6078	74.3382	833.625	0.02689	943.528	0.03176
8.92	103.555	9.0108	34.5988	60.0261	550.968	0.02157	763.81	0.03089
8.94	81.2837	9.03127	29.9825	49.8497	369.305	0.01991	529.286	0.03147
8.96	66.13	9.05173	26.3672	42.2964	259.986	0.01692	349.821	0.03439
8.98	55.2137	9.07219	23.4939	36.5273	194.166	0.01626	234.479	0.03701
9	47.0433	9.09266	21.1851	32.0282	152.407	0.01626	165.07	0.03351
9.02	40.7667	9.11312	19.5003	28.4642	123.994	0.01958	123.28	0.03089
9.04	35.851	9.13358	17.9919	25.6071	103.526	0.01858	135.473	0.03176
9.06	31.9442	9.15404	16.7765	23.2994	88.2062	0.01759	110.217	0.02768
9.08	28.805	9.17451	15.8117	21.6721	76.4375	0.01759	92.0228	0.02186
9.1	26.5142	9.19497	15.0706	20.1701	67.2206	0.0136	78.4056	0.02244
9.12	24.4633	9.21543	14.5397	18.9754	59.8953	0.01028	67.9444	0.02098
9.14	22.8106	9.23589	14.2192	18.0538	54.0094	0.01128	59.7517	0.01836
9.16	21.4988	9.25636	14.2118	17.3882	49.7141	0.01161	53.2403	0.01952
9.18	20.4912	9.27682	14.3851	16.9789	45.8686	0.01194	48.0084	0.02215
9.2	19.7694	9.29728	14.8996	16.847	42.7699	0.01327	44.1903	0.02069
9.22	19.3336	9.31775	15.9066	17.1636	40.3103	0.01393	40.7721	0.02477
9.24	19.3235	9.33821	17.7171	17.803	38.4209	0.01559	38.0177	0.02477
9.26	19.5591	9.35867	26.6234	21.5385	36.2504	0.01526	34.1519	0.02477
9.28	20.2587	9.37913	36.1229	25.947	36.2315	0.01526	32.9489	0.02768
9.3	21.6279	9.3996	50.2986	33.6006	36.6734	0.01526	32.2226	0.03351
9.32	24.0896	9.42006	66.3237	45.763	37.985	0.01526	32.2058	0.03555
9.34	28.4755	9.44052	73.1405	61.8136	40.5524	0.01493	32.5986	0.03876
9.36	36.1993	9.46099	62.8995	74.1285	45.1681	0.01493	33.7644	0.04138
9.38	49.1157	9.48145	46.697	70.7961	53.3915	0.01659	36.0466	0.04167
9.4	68.39	9.50191	33.7979	55.3897	67.8738	0.01726	40.1494	0.04255
9.42	90.179	9.52237	25.4945	40.5536	92.0919	0.01792	47.4591	0.044
9.44	99.4477	9.54284	20.6943	30.4239	128.231	0.01427	60.3322	0.04371
9.46	85.5233	9.5633	18.0932	24.3102	169.086	0.01792	81.8594	0.04546
9.48	63.493	9.58376	16.7823	20.9201	186.464	0.01858	113.983	0.04429
9.5	45.9543	9.60422	16.4459	19.1534	160.356	0.01991	150.298	0.04138
9.52	34.6643	9.62469	16.5047	18.3496	119.049	0.01958	165.746	0.04225
9.54	28.1376	9.64515	17.0577	18.4227	86.1644	0.02324	142.539	0.04138
9.56	24.601	9.66561	18.1157	18.7648	64.9956	0.02091	105.822	0.03905
9.58	22.8186	9.68608	19.7623	19.5741	52.758	0.02257	76.5906	0.04517
9.6	22.3612	9.70654	22.1749	20.881	46.1269	0.0229	57.7739	0.04808
9.62	22.4411	9.727	25.6972	22.7757	42.7849	0.02324	46.896	0.05041
9.64	23.193	9.74746	31.0122	25.4266	41.9273	0.0239	41.0017	0.05566
9.66	24.6316	9.76793	39.4629	29.1301	42.0771	0.02324	38.031	0.0609
9.68	26.8703	9.78839	53.4255	34.4358	43.4869	0.0239	37.2687	0.0644
9.7	30.1508	9.80885	76.3135	42.4242	46.1842	0.02324	37.4018	0.06732
9.72	34.94	9.82931	111.219	55.1855	50.3819	0.02257	38.6551	0.0714
9.74	42.1667	9.84978	155.121	76.27	56.5328	0.01991	41.0526	0.06906
9.76	53.657	9.87024	187.076	110.418	65.5125	0.01726	44.7839	0.06615
9.78	72.6417	9.8907	181.669	160.907	79.0625	0.0136	50.2513	0.05974
9.8	103.762	9.91117	149.091	219.467	100.607	0.01128	58.2333	0.05799
9.82	151.223	9.93163	118.139	250.714	136.203	0.00995	70.2778	0.05012
9.84	210.915	9.95209	103.7	227.18	194.554	0.01161	89.4283	0.04925
9.86	254.363	9.97255	108.599	181.982	283.543	0.01493	121.069	0.05546
9.88	247.012	9.99302	135.927	151.355	395.466	0.01593	172.937	0.07109
9.9	202.716	10.0135	183.17	149.447	476.931	0.02192	252.038	0.09439
9.92	160.631	10.0339	231.896	178.031	463.147	0.02525	351.525	0.13264
9.94	140.998	10.0544	236.827	235.496	380.092	0.02859	423.938	0.09972
9.96	147.66	10.0749	188.629	301.244	301.183	0.03627	411.687	0.06856
9.98	184.817	10.0953	131.184	317.291	264.372	0.04493	337.859	0.04798
10	249.053	10.1158	88.3337	259.322	276.863	0.04659	267.718	0.03681
10.02	315.305	10.1363	61.0791	182.128	346.532	0.05626	234.997	0.0236
10.04	322.01	10.1567	44.7799	122.584	466.974	0.06892	246.101	0.02156
10.06	256.475	10.1772	35.0342	84.1997	591.197	0.07958	308.028	0.02069
10.08	178.369	10.1976	28.9431	61.1273	603.768	0.05792	415.088	0.01952
10.1	120.106	10.2181	24.9301	47.3521	480.891	0.04427	525.508	0.01865
10.12	83.048	10.2386	22.2063	38.7827	334.442	0.03294	536.683	0.01603
10.14	60.8863	10.259	20.4701	33.1518	225.198	0.03161	427.459	0.01836
10.16	47.6353	10.2795	18.7475	29.318	155.715	0.02128	297.282	0.0169
10.18	39.3533	10.3	18.1261	26.6986	114.162	0.01861	200.176	0.01603
10.2	33.897	10.3204	17.9777	24.333	89.3162	0.01528	138.413	0.01574
10.22	30.1936	10.3409	18.2862	23.4691	73.7875	0.01161	101.477	0.01778
10.24	27.8328	10.3613	19.0805	23.0868	63.5569	0.00995	79.3922	0.01603
10.26	25.4907	10.3818	20.4408	23.2774	56.6129	0.00961	65.5889	0.0169
10.28	24.6457	10.4023	22.5213	24.0571	52.1866	0.01194	56.495	0.01719
10.3	24.4439	10.4227	25.605	25.5009	47.795	0.01393	50.3226	0.01836
10.32	24.8634	10.4432	30.2402	27.7609	46.2107	0.01327	46.3881	0.01836
10.34	25.9434	10.4637	49.5528	36.0748	46.6189	0.01493	41.0762	0.02127
10.36	27.793	10.4841	69.684	43.6706	48.6439	0.01593	40.7398	0.02535
10.38	30.6218	10.5046	101.953	55.9294	52.1119	0.01427	41.4391	0.03147
10.4	34.8147	10.5251	147.663	76.4327	57.4159	0.01294	43.239	0.03672
10.42	41.117	10.5455	193.661	110.251	65.2775	0.01593	46.3217	0.0408
10.44	51.024	10.566	203.999	161.788	77.0944	0.01726	51.0363	0.04225
10.46	67.376	10.5864	171.205	225.793	95.67	0.01991	58.0244	0.04517
10.48	94.748	10.6069	133.078	267.419	126.33	0.01925	68.5283	0.04021
10.5	138.624	10.6274	111.65	246.345	177.653	0.02091	85.04	0.03817
10.52	200.775	10.6478	109.423	192.266	259.92	0.0229	112.293	0.03759
10.54	263.318	10.6683	120.034	149.507	376.452	0.02523	157.913	0.03613
10.56	277.373	10.6888	126.164	131.023	493.721	0.02589	231.04	0.03176
10.58	232.785	10.7092	112.888	135.7	520.074	0.03121	334.624	0.03206
10.6	180.943	10.7297	91.5909	155.738	436.471	0.02822	438.863	0.02856
10.62	151.809	10.7501	76.2306	169.895	339.268	0.02423	462.288	0.02535
10.64	148.781	10.7706	70.3812	156.635	284.641	0.02523	387.974	0.02885
10.66	163.208	10.7911	74.5876	129.859	278.964	0.02822	301.572	0.03089
10.68	171.542	10.8115	90.6448	110.851	306.015	0.02789	253.014	0.03351
10.7	153.492	10.832	122.518	106.625	321.642	0.03486	247.968	0.04021
10.72	124.534	10.8524	174.361	119.681	287.798	0.04184	272.013	0.04663
10.74	103.649	10.8729	241.524	153.882	233.502	0.03985	285.904	0.04517
10.76	95.696	10.8934	289.301	213.948	194.343	0.03686	255.821	0.05129
10.78	101.415	10.9138	273.348	296.524	179.43	0.03652	207.557	0.0609
10.8	123.248	10.9343	220.969	365.512	190.154	0.03619	172.749	0.06382
10.82	166.585	10.9548	179.928	363.352	231.09	0.04018	159.493	0.06528
10.84	237.075	10.9752	161.114	308.812	312.347	0.04516	169.026	0.06644
10.86	328.395	10.9957	155.321	259.273	444.516	0.04251	205.413	0.06469
10.88	393.357	11.0162	160.461	225.975	615.741	0.03985	277.642	0.05712
10.9	371.667	11.0366	182.976	204.108	737.544	0.03652	395.126	0.05275
10.92	300.448	11.0571	212.488	205.061	696.875	0.02755	547.325	0.04925
10.94	244.644	11.0776	212.141	235.107	563.339	0.02091	655.594	0.051
10.96	219.063	11.098	169.767	277.117	458.708	0.02058	619.444	0.05245
10.98	211.186	11.1185	119.456	281.342	410.744	0.02058	500.746	0.05012
11	218.176	11.1389	81.5123	227.766	395.974	0.01925	407.741	0.04925
11.02	248.788	11.1594	56.9727	160.928	409.079	0.01925	365.106	0.05158
11.04	288.916	11.1799	41.9297	109.772	466.478	0.01858	351.977	0.04517
11.06	288.444	11.2003	32.6239	76.5139	541.717	0.01825	363.626	0.03672
11.08	230.829	11.2208	26.5469	56.103	540.832	0.01626	414.647	0.03526
11.1	162.423	11.2413	22.3433	43.4997	432.804	0.01393	481.527	0.03439
11.12	110.831	11.2617	19.2415	35.2939	304.543	0.01161	480.74	0.02739
11.14	77.4647	11.2822	16.8967	29.629	207.808	0.00928	384.715	0.02681
11.16	57.011	11.3026	15.0899	25.4525	145.246	0.00829	270.704	0.02564
11.18	44.358	11.3231	13.6822	22.2921	106.896	0.00762	184.718	0.02564
11.2	36.0953	11.3436	12.4738	19.8504	83.1713	0.00729	129.108	0.0236
11.22	30.3797	11.364	11.5605	17.9395	67.6787	0.00629	95.0183	0.02856
11.24	26.1624	11.3845	10.9909	16.4339	56.9619	0.00928	73.93	0.02972
11.26	22.9741	11.4049	10.5208	15.1908	49.0544	0.01227	60.1589	0.03118
11.28	20.5174	11.4254	10.0549	13.5192	38.4701	0.01294	43.6039	0.03089
11.3	18.6034	11.4459	10.0573	13.022	34.8814	0.01493	38.2902	0.03206
11.32	16.9604	11.4663	10.2335	12.7075	31.8008	0.01659	34.1956	0.02943
11.34	15.7185	11.4868	10.6131	12.5726	29.4722	0.0146	31.0057	0.02739
11.36	14.9441	11.5073	11.2468	12.6254	28.0202	0.01327	28.2673	0.02943
11.38	14.305	11.5277	12.0075	12.8865	26.8218	0.01393	26.1975	0.03089
11.4	13.8834	11.5482	13.4677	13.107	26.0313	0.01294	24.9068	0.03118
11.42	13.6714	11.5686	15.6835	13.9307	25.6339	0.0136	23.8416	0.0338
11.44	13.6747	11.5891	19.2015	15.1644	25.6401	0.01559	23.1389	0.0373
11.46	13.9142	11.6096	25.0785	16.9811	26.0892	0.01958	22.7857	0.03672
11.48	14.4304	11.63	35.0761	19.7016	27.057	0.02324	22.7912	0.03322
11.5	15.292	11.6505	51.4366	23.9639	28.6726	0.02523	23.1904	0.0306
11.52	16.3264	11.671	75.3569	31.0136	30.6119	0.02623	24.0507	0.02652
11.54	18.3117	11.6914	101.326	42.973	34.3345	0.0249	25.4867	0.02186
11.56	21.3245	11.7119	110.076	62.6582	39.9835	0.02091	27.2106	0.01748
11.58	26.1079	11.7324	91.7806	91.9567	48.9524	0.01593	30.5196	0.01719
11.6	34.0987	11.7528	65.4499	125.541	63.935	0.01227	35.5409	0.0169
11.62	47.6923	11.7733	44.9559	140.725	89.4231	0.01128	43.5132	0.01748
11.64	69.9373	11.7937	31.9205	120.918	131.132	0.01061	56.8311	0.02011
11.66	102.461	11.8142	24.4125	87.7688	192.115	0.00961	79.4872	0.01952
11.68	137.771	11.8347	20.3538	61.0536	258.321	0.00895	116.562	0.01952
11.7	149.668	11.8551	18.3468	44.0027	280.627	0.01061	170.769	0.01894
11.72	124.792	11.8756	17.6793	34.4209	233.986	0.00928	229.619	0.01748
11.74	88.991	11.8961	18.1189	29.6952	166.858	0.01061	249.447	0.01603
11.76	61.1257	11.9165	19.7958	28.0907	114.611	0.01161	207.987	0.01778
11.78	43.4017	11.937	23.271	28.9097	81.3781	0.01393	148.318	0.01865
11.8	33.1932	11.9574	29.7317	32.4139	62.2373	0.0126	101.876	0.02535
11.82	27.6746	11.9779	41.0753	39.8867	51.8899	0.01327	72.3361	0.02768
11.84	24.9458	11.9984	59.3939	53.7124	46.7734	0.01128	55.322	0.03293
11.86	24.0383	12.0188	106.607	110.348	46.1923	0.00995	41.5763	0.04255
11.88	24.6359	12.0393	105.121	144.314	50.4674	0.00762	40.0638	0.04925
11.9	26.916	12.0598	82.1421	150.545	59.3272	0.00729	41.0598	0.04983
11.92	31.6412	12.0802	57.8347	121.979	75.7981	0.00696	44.8599	0.05012
11.94	40.4257	12.1007	40.6784	86.2052	87.2646	0.00629	52.7353	0.04575
11.96	55.8493	12.1212	30.3865	59.4197	126.182	0.00463	67.3761	0.03613
11.98	80.7567	12.1416	24.7769	42.6815	179.595	0.00563	93.0822	0.02914
12	114.941	12.1621	22.2369	33.1488	226.486	0.00829	134.594	0.02273
12.02	144.951	12.1825	21.6433	28.0664	223.33	0.01061	191.568	0.02011
12.04	142.931	12.203	22.6255	25.5359	174.511	0.01194	241.586	0.01982
12.06	111.687	12.2235	25.3613	24.9126	122.87	0.01393	238.219	0.02273
12.08	78.6367	12.2439	30.6781	25.8013	86.4214	0.01792	186.145	0.02739
12.1	55.3097	12.2644	40.2906	28.3677	64.5563	0.01958	131.061	0.0306
12.12	41.316	12.2849	57.0644	33.3024	52.6385	0.01991	92.1828	0.0341
12.14	33.6887	12.3053	84.3372	42.1679	47.2424	0.02423	68.86	0.03817
12.16	30.2352	12.3258	122.633	57.7012	45.9813	0.02556	56.1478	0.03905
12.18	29.4281	12.3462	159.495	83.8246	48.068	0.02324	50.3919	0.03584
12.2	30.7635	12.3667	165.626	123.623	53.8802	0.01892	49.0468	0.03555
12.22	34.4833	12.3872	134.743	171.833	65.1755	0.01659	51.2725	0.0338
12.24	41.7123	12.4076	94.9095	202.58	85.5974	0.01427	57.4722	0.02856
12.26	54.7823	12.4281	64.7225	189.262	121.233	0.0126	69.5206	0.02419
12.28	77.5893	12.4485	46.0456	144.155	179.174	0.00995	91.3039	0.02098
12.3	114.672	12.469	35.4012	99.3821	260.534	0.00928	129.316	0.0169
12.32	166.742	12.4895	28.7779	68.3406	338.847	0.00862	191.119	0.01457
12.34	216.862	12.5099	23.7815	49.9312	351.873	0.00795	277.903	0.01428
12.36	225.199	12.5304	20.2117	39.7512	286.261	0.00795	361.437	0.01428
12.38	183.207	12.5509	17.9181	33.3279	201.635	0.00795	375.331	0.01632
12.4	129.047	12.5713	17.1499	27.9983	137.503	0.00961	305.346	0.01865
12.42	88.002	12.5918	17.7782	24.3183	97.824	0.01161	215.078	0.01952
12.44	62.6073	12.6122	20.1638	22.2908	75.2099	0.01061	146.67	0.01923
12.46	48.1343	12.6327	24.9142	21.9583	61.1385	0.01094	104.346	0.02098
12.48	39.1287	12.6532	32.4728	23.5546	50.5239	0.01094	80.2239	0.02302
12.5	32.3353	12.6736	41.547	27.6852	42.9397	0.01128	65.2144	0.02273
12.52	27.4814	12.6941	46.7539	35.2012	38.0671	0.01094	53.8921	0.02273
12.54	24.3629	12.7146	44.9689	46.37	36.435	0.01161	45.8023	0.02477
12.56	23.3184	12.735	42.7269	58.1121	37.7698	0.01194	40.6049	0.0236
12.58	24.1727	12.7555	57.7672	59.4685	52.9302	0.01327	40.2878	0.02419
12.6	27.4163	12.776	75.0698	59.2236	68.9885	0.01526	45.6938	0.02798
12.62	33.8753	12.7964	86.5179	68.2746	88.2667	0.0146	56.4589	0.03293
12.64	44.1527	12.8169	78.0274	87.2082	99.3286	0.01493	73.5878	0.0338
12.66	56.4907	12.8373	57.8001	107.304	95.5365	0.01692	94.1511	0.03963
12.68	63.5703	12.8578	39.8003	107.893	90.7734	0.01726	105.951	0.04138
12.7	61.1433	12.8783	27.6472	85.6721	98.3297	0.0249	101.906	0.03934
12.72	58.095	12.8987	20.31	60.1706	122.727	0.02722	96.825	0.03497
12.74	62.931	12.9192	16.1059	41.4215	159.486	0.02888	104.885	0.0338
12.76	78.545	12.9397	13.7538	29.6646	183.807	0.02722	130.908	0.0306
12.78	102.071	12.9601	12.5171	22.8168	165.769	0.02722	170.118	0.02914
12.8	117.637	12.9806	12.0579	18.9592	122.796	0.01692	196.061	0.03002
12.82	106.092	13.001	12.2819	16.8645	84.5557	0.01294	176.821	0.03089
12.84	78.5897	13.0215	13.2811	15.9122	58.7365	0.01094	130.983	0.03089
12.86	54.1157	13.042	15.3885	15.8678	43.1487	0.01227	90.1928	0.02943
12.88	37.5913	13.0624	19.3316	16.7502	34.2169	0.01128	62.6522	0.02739
12.9	27.6151	13.0829	26.364	18.8445	29.2199	0.01692	46.0252	0.0239
12.92	21.8988	13.1034	38.1349	22.8546	26.5925	0.01858	36.498	0.02331
12.94	18.7007	13.1238	55.5422	30.1138	25.6171	0.01792	31.1679	0.02477
12.96	17.0192	13.1443	74.7906	42.6097	26.0928	0.01792	28.3654	0.02535
12.98	16.3949	13.1647	82.6133	62.2785	28.2158	0.02224	27.3249	0.02564
13	16.6994	13.1852	73.1817	87.8894	32.6929	0.01892	27.8323	0.02506
13.02	18.0581	13.2057	57.2813	107.154	41.0701	0.01858	30.0968	0.0236
13.04	20.9234	13.2261	41.4369	103.463	56.0104	0.01991	34.8724	0.01952
13.06	26.2848	13.2466	28.543	85.7803	81.0177	0.01659	43.8081	0.01748
13.08	35.8467	13.2671	19.7861	68.1282	117.999	0.01194	59.7444	0.01574
13.1	51.8513	13.2875	14.3084	51.2433	158.893	0.01227	86.4189	0.01632
13.12	75.5197	13.308	10.9124	36.3209	175.512	0.01128	125.866	0.01923
13.14	101.691	13.3285	8.7376	25.5969	155.474	0.00928	169.486	0.02098
13.16	112.328	13.3489	7.2724	18.6642	121.694	0.00928	187.213	0.02011
13.18	99.5037	13.3694	6.2374	14.2934	88.0328	0.00862	165.839	0.02011
13.2	77.8843	13.3898	5.48267	11.492	60.6396	0.00696	129.807	0.02098
13.22	56.341	13.4103	4.92433	9.62285	42.0355	0.00762	93.9017	0.02011
13.24	38.8093	13.4308	4.51233	8.32021	36.4778	0.00662	64.6822	0.01865
13.26	26.9027	13.4512	4.25633	7.43306	57.8201	0.01161	44.8378	0.01865
13.28	19.4548	13.4717	4.0586	6.75855	42.2756	0.0126	32.4247	0.02098
13.3	14.8374	13.4922	3.9492	6.28042	37.0805	0.01161	24.729	0.0204
13.32	11.8803	13.5126	3.9288	5.962	41.8034	0.01194	19.8005	0.01923
13.34	9.88813	13.5331	3.90673	5.78539	47.955	0.01294	16.4802	0.02011
13.36	8.4809	13.5535	4.09793	5.60639	45.1082	0.00995	14.1348	0.0204
13.38	7.45467	13.574	4.447	5.7067	43.0074	0.01128	12.4244	0.01865
13.4	6.69553	13.5945	5.0398	5.97073	31.7022	0.01227	11.1592	0.0169
13.42	6.1353	13.6149	6.0396	6.44688	30.694	0.0126	10.2255	0.01719
13.44	5.78727	13.6354	7.71393	7.2317	30.1363	0.0136	9.64544	0.01778
13.46	5.5184	13.6559	10.4073	8.51352	30.0323	0.01526	9.19733	0.01865
13.48	5.36967	13.6763	14.3377	10.6311	29.9195	0.01393	8.94944	0.01807
13.5	5.34193	13.6968	18.8347	14.1021	30.8945	0.01759	8.90322	0.01982
13.52	5.31187	13.7172	21.6851	19.5285	32.6744	0.01726	8.85311	0.0204
13.54	5.57187	13.7377	22.6938	27.0428	35.697	0.01626	9.28644	0.02127
13.56	6.0465	13.7582	29.9293	39.8006	39.3319	0.01294	11.4209	0.02331
13.58	6.85253	13.7786	33.841	44.7785	26.5323	0.0126	13.6866	0.02448
13.6	8.21197	13.7991	30.9418	52.2946	36.5527	0.00995	17.4808	0.02477
13.62	10.4885	13.8196	23.0153	56.2161	48.0173	0.01028	23.5842	0.02244
13.64	14.1505	13.84	15.8389	48.6573	55.2839	0.01194	32.4913	0.02156
13.66	19.4948	13.8605	10.9304	35.3794	57.8556	0.01294	42.6821	0.01865
13.68	25.6092	13.881	7.97707	24.1554	63.8269	0.01194	49.1412	0.01778
13.7	29.4847	13.9014	6.36467	16.7366	76.3019	0.01194	51.4272	0.01603
13.72	30.8563	13.9219	5.6486	12.4992	86.2744	0.01061	56.735	0.01544
13.74	34.041	13.9423	5.62413	10.3828	78.8831	0.00995	67.8239	0.0169
13.76	40.6943	13.9628	6.2208	9.76424	58.6752	0.00862	76.6883	0.01807
13.78	46.013	13.9833	7.2548	10.3241	40.3799	0.01061	70.1183	0.0169
13.8	42.071	14.0037	7.89747	11.6284	27.866	0.00696	52.1558	0.01719
13.82	31.2935	14.0242	7.18407	12.3302	20.3368	0.00696	35.8932	0.01865
13.84	21.5359	14.0447	5.71573	11.061	16.2261	0.00662	24.7698	0.0169
13.86	14.8619	14.0651	4.45093	8.8227	14.4006	0.00862	18.0772	0.01515
13.88	10.8463	14.0856	3.57107	7.00236	14.3381	0.00729	14.4232	0.01486
13.9	8.6539	14.106	2.95267	5.81052	15.8594	0.00995	12.8005	0.01632
13.92	7.6803	14.1265	2.5352	4.894	18.4954	0.01194	12.745	0.01457
13.94	7.647	14.147	2.2366	4.06994	20.1338	0.01061	14.0972	0.01486
13.96	8.45833	14.1674	2.04853	3.425	18.3151	0.00961	16.4403	0.01544
13.98	9.8642	14.1879	1.9196	2.97894	14.5717	0.01094	17.8967	0.01544
14	10.738	14.2083	1.87227	2.68979	23.482	0.01028	16.2801	0.01311
14.02	9.76807	14.2288	1.9284	2.48069	21.0145	0.00862	12.9526	0.0137
14.04	7.77157	14.2493	2.08807	2.41819	19.2803	0.00795	10.0864	0.01311
14.06	6.05187	14.2697	2.325	2.46263	18.1095	0.00662	8.0925	0.0134
14.08	4.8555	14.2902	2.41573	2.62251	17.2722	0.00496	6.69117	0.01486
14.1	4.0147	14.3107	2.355	2.83633	16.7447	0.00496	5.74506	0.01719
14.12	3.44703	14.3311	2.19113	2.93457	16.3832	0.00463	5.06845	0.01952
14.14	3.04107	14.3516	2.0976	2.70728	16.2505	0.00662	4.64218	0.01982
14.16	2.78531	14.372	2.12533	2.512	26.4079	0.00629	4.35007	0.0204
14.18	2.61004	14.3925	2.2816	2.40034	36.8557	0.00563	4.24279	0.02011
14.2	2.54567	14.413	2.62973	2.40214	47.52	0.00397	4.36999	0.01952
14.22	2.62199	14.4334	3.1288	2.51292	37.7745	0.00231	4.73188	0.0169
14.24	2.83913	14.4539	3.93413	2.79659	27.6042	0.00164	5.26872	0.01661
14.26	3.16123	14.4744	5.2362	3.15139	17.1446	0.00164	5.47434	0.01544
14.28	3.2846	14.4948	7.27627	3.69139	16.8823	0.0043	5.33674	0.01428
14.3	3.20205	14.5153	10.281	4.51748	16.9601	0.00696	4.96533	0.01574
14.32	2.9792	14.5358	14.4359	5.80064	17.3983	0.00729	4.75337	0.01661
14.34	2.85202	14.5562	18.8326	7.78206	18.3746	0.00862	4.81622	0.01544
14.36	2.88973	14.5767	20.047	10.8234	19.7741	0.01028	5.17036	0.01748
14.38	3.10221	14.5971	11.9977	21.5451	13.3492	0.00961	7.09022	0.01719
14.4	3.57557	14.6176	8.40573	26.1385	18.5501	0.00762	8.91533	0.0169
14.42	4.25413	14.6381	6.2388	24.6986	26.2104	0.00928	11.866	0.01807
14.44	5.3492	14.6585	5.06213	18.9631	36.8028	0.01128	16.4889	0.01778
14.46	7.1196	14.679	4.5508	13.4861	48.0119	0.0126	23.2981	0.01457
14.48	9.89337	14.6995	4.46653	9.92182	51.1078	0.01161	32.7136	0.01748
14.5	13.9789	14.7199	4.72193	7.97239	42.3675	0.0136	42.6773	0.01574
14.52	19.6281	14.7404	5.34427	7.14436	30.587	0.0146	45.4292	0.01457
14.54	25.6064	14.7608	6.5166	7.14752	21.4296	0.01427	37.66	0.01399
14.56	27.2575	14.7813	8.55593	7.8667	15.9052	0.01659	27.1884	0.01574
14.58	22.596	14.8018	12.1157	9.49745	12.9054	0.01825	29.0485	0.01282
14.6	16.3131	14.8222	18.0539	12.6014	11.6019	0.02091	24.1379	0.0134
14.62	11.4291	14.8427	26.9495	18.0244	11.387	0.01991	21.4714	0.0137
14.64	8.48277	14.8632	37.1862	26.8258	12.0381	0.01593	20.3128	0.01544
14.66	6.88287	14.8836	41.8395	39.0173	13.6248	0.01493	20.1218	0.01428
14.68	6.18767	14.9041	35.9477	50.0242	16.6135	0.01493	20.7005	0.01574
14.7	6.07307	14.9245	26.0549	49.9909	21.8124	0.01128	22.1109	0.01544
14.72	6.4203	14.945	17.9483	39.237	30.8876	0.01061	24.7676	0.01574
14.74	7.26653	14.9655	12.3188	27.3803	46.0267	0.01128	29.3888	0.01428
14.76	8.86053	14.9859	12.2597	18.4493	68.705	0.00895	37.4557	0.01544
14.78	11.6333	15.0064	10.1631	12.5732	94.8025	0.00762	40.9126	0.01684
14.8	16.4734	15.0269	9.644	8.98694	106.666	0.00895	61.0711	0.01762
14.82	24.5476	15.0473	8.796	6.83227	91.645	0.01128	84.2689	0.01786
14.84	36.6427	15.0678	8.23193	5.48433	66.4244	0.01327	94.8139	0.01859
14.86	50.5613	15.0883	7.85507	4.57606	45.7574	0.01393	81.4622	0.01919
14.88	56.8883	15.1087	7.6174	3.93845	31.4056	0.0136	59.0439	0.01943
14.9	48.8773	15.1292	7.50487	3.50282	21.9804	0.0126	40.6733	0.01925
14.92	35.4263	15.1496	7.5326	3.2327	46.0838	0.01028	57.9161	0.01973
14.94	24.404	15.1701	7.74087	3.11445	62.3937	0.00862	59.5381	0.01931
14.96	16.7497	15.1906	8.1606	3.15882	80.0088	0.00762	64.2967	0.01853
14.98	11.7229	15.211	8.76653	3.39645	75.1603	0.00696	61.0167	0.01672
15	8.57803	15.2315	9.22607	3.85388	53.2523	0.00563	88.9667	0.01486
15.02	6.61	15.252	9.1354	4.67424	32.0491	0.00563	74.8656	0.01269
15.04	5.338	15.2724	8.5176	5.90064	21.4794	0.00496	65.4433	0.01149
15.06	4.49193	15.2929	7.82173	7.06912	11.6198	0.00596	59.5017	0.01077
15.08	3.9266	15.3133	7.2972	7.192	12.674	0.00729	56.6883	0.01113
15.1	3.5701	15.3338	6.82267	4.61639	17.8666	0.00696	62.5878	0.01173
15.12	3.4013	15.3543	6.78787	3.60615	20.1931	0.00696	73.0811	0.01269
15.14	3.4429	15.3747	6.85153	3.04133	19.7339	0.00729	88.23	0.01335
15.16	3.75527	15.3952	6.9884	2.83877	16.6063	0.00629	99.7189	0.01402
15.18	4.38487	15.4156	7.11513	2.9242	13.0834	0.00463	97.4511	0.01474
15.2	5.2938	15.4361	7.10973	3.22915	10.4281	0.00563	82.0067	0.01516
15.22	5.98313	15.4566	7.02353	3.56873	18.8166	0.00596	64.6094	0.01522
15.24	5.84707	15.477	6.9538	3.57633	28.0256	0.00696	51.4968	0.01522
15.26	4.9204	15.4975	6.9716	3.25215	17.8496	0.00629	43.5386	0.01516
15.28	3.87657	15.518	7.09773	2.9105	28.1719	0.00795	39.6327	0.01438
15.3	3.08981	15.5384	7.28173	2.72299	48.8646	0.00862	38.7637	0.01408
15.32	2.61231	15.5589	7.586	2.70846	89.5063	0.00895	40.3552	0.01383
15.34	2.37796	15.5794	8.07173	2.85718	59.4789	0.00696	43.7758	0.01383
15.36	2.32582	15.5998	8.83907	3.09215	39.0426	0.00862	46.9449	0.01365
15.38	2.42131	15.6203	9.92333	3.47791	18.6895	0.00862	46.8095	0.0142
15.4	2.62655	15.6407	11.1867	4.09718	18.7795	0.00829	44.6548	0.0145
15.42	2.81669	15.6612	11.9767	5.04448	19.4184	0.00895	42.9109	0.01504
15.44	2.80857	15.6817	11.8684	6.49167	10.3498	0.01061	43.3558	0.01534
15.46	2.67929	15.7021	11.5713	8.52258	11.8902	0.00928	46.5106	0.01576
15.48	2.57465	15.7226	11.7583	10.7399	14.3493	0.01028	51.1101	0.0157
15.5	2.60135	15.7431	22.7181	11.9258	18.2339	0.01094	58.7172	0.01558
15.52	2.79063	15.7635	17.151	11.7747	23.7228	0.00895	70.8606	0.01498
15.54	3.0666	15.784	24.0903	11.7587	30.1188	0.00795	90.0439	0.01444
15.56	3.52303	15.8044	35.7459	13.0581	34.1179	0.00895	81.7149	0.01408
15.58	4.25163	15.8249	53.0772	16.4759	33.5699	0.00961	84.8735	0.01468
15.6	5.40263	15.8454	72.612	23.0751	32.066	0.00961	76.8483	0.01636
15.62	7.02897	15.8658	80.4505	34.1194	33.0125	0.01227	66.5777	0.01853
15.64	8.9241	15.8863	68.1091	49.8306	21.0854	0.01161	65.8351	0.02123
15.66	10.109	15.9068	48.8626	65.0697	27.0388	0.01094	86.3024	0.0243
15.68	9.94663	15.9272	33.7102	66.8776	37.9787	0.00928	78.7426	0.02598
15.7	9.50103	15.9477	24.3217	53.4842	56.3538	0.00795	64.0344	0.02538
15.72	9.78147	15.9681	19.4943	37.7524	83.6769	0.00629	53.7589	0.02448
15.74	11.2456	15.9886	18.0068	26.4766	114.474	0.00995	50.0923	0.02244
15.76	14.4207	16.0091	19.3543	20.0304	126.831	0.01227	74.3794	0.01925
15.78	20.2553	16.0295	23.5145	17.4081	107.375	0.01427	101.754	0.01648
15.8	30.0554	16.05	30.4101	17.8062	77.0325	0.01526	112.739	0.01564
15.82	44.6277	16.0705	37.4342	20.9657	53.1446	0.01659	95.4444	0.01474
15.84	61.0527	16.0909	38.3127	26.4322	38.3435	0.01593	68.4733	0.01474
15.86	67.6433	16.1114	32.4071	31.5485	30.7331	0.0126	47.2397	0.01564
15.88	57.2667	16.1319	26.1413	31.3027	28.388	0.01128	34.0831	0.01708
15.9	41.084	16.1523	23.2105	26.2379	30.5123	0.01194	27.3183	0.01768
15.92	28.3438	16.1728	24.5382	21.6539	37.0709	0.00995	25.2338	0.01907
15.94	20.4499	16.1932	30.4105	20.1424	47.942	0.00862	27.122	0.01997
15.96	16.391	16.2137	40.2843	22.3873	59.0155	0.00928	32.9519	0.02015
15.98	15.1403	16.2342	26.6941	28.4987	60.4005	0.00961	42.6151	0.01955
16	16.2732	16.2546	20.3813	40.9418	41.2122	0.00829	53.6893	0.01901
16.02	19.7711	16.2751	14.2835	35.7676	36.5917	0.00829	45.4134	0.01762
16.04	25.5691	16.2955	9.94267	26.2084	38.6848	0.00862	36.6331	0.01618
16.06	31.4749	16.316	7.30467	18.1726	47.9426	0.00928	32.5259	0.01552
16.08	32.2136	16.3365	5.81833	12.8393	63.5087	0.00596	34.3864	0.01522
16.1	27.2481	16.3569	5.10793	9.59161	77.6388	0.00463	42.6156	0.01468
16.12	21.9798	16.3774	4.7692	7.72927	76.0169	0.00563	56.4522	0.01414
16.14	19.5156	16.3979	4.37153	6.74227	59.2783	0.00596	69.0122	0.01432
16.16	20.6319	16.4183	3.75453	6.42397	41.5431	0.00463	67.5706	0.01408
16.18	25.5694	16.4388	3.1574	6.39742	28.9179	0.00762	52.6918	0.01414
16.2	33.8713	16.4593	2.71753	6.09118	21.2453	0.00961	36.9272	0.01498
16.22	41.4073	16.4797	2.4272	5.28824	16.9224	0.00895	25.7048	0.01612
16.24	40.5423	16.5002	2.23973	4.42727	26.7414	0.00795	18.8847	0.01648
16.26	31.6151	16.5206	2.11607	3.78185	24.9679	0.00696	15.0421	0.0169
16.28	22.1563	16.5411	2.03973	3.35812	22.8859	0.00496	13.2056	0.01702
16.3	15.4229	16.5616	2.00273	3.08764	19.656	0.0053	12.3298	0.0169
16.32	11.3308	16.582	1.9992	2.91334	16.5297	0.0043	11.3017	0.0169
16.34	9.02527	16.6025	2.0256	2.809	14.2269	0.00397	9.70667	0.0172
16.36	7.92337	16.623	2.08093	2.76004	12.7071	0.0053	8.16283	0.01732
16.38	7.3979	16.6434	2.16673	2.75696	21.7257	0.00629	7.02561	0.01744
16.4	6.781	16.6639	2.28433	2.79642	31.0782	0.00563	6.27511	0.01726
16.42	5.824	16.6843	2.47333	2.87346	40.6785	0.00862	5.79044	0.01714
16.44	4.8977	16.7048	2.67533	3.04445	50.4847	0.00862	5.47069	0.01744
16.46	4.21537	16.7253	2.93347	3.20867	40.4661	0.01094	5.27331	0.01907
16.48	3.76507	16.7457	3.26753	3.42518	30.6046	0.01493	5.17762	0.02165
16.5	3.47427	16.7662	3.70273	3.69997	20.894	0.01526	5.16846	0.02442
16.52	3.28242	16.7867	4.28127	4.06155	11.3433	0.01626	5.23685	0.02707
16.54	3.16399	16.8071	5.07693	4.53	11.9589	0.01925	5.37976	0.02971
16.56	3.10657	16.8276	6.22587	5.14524	12.9485	0.01792	5.60161	0.03062
16.58	3.10107	16.8481	7.9762	5.97376	14.006	0.0146	5.90561	0.02989
16.6	3.14211	16.8685	10.7368	7.13427	15.3575	0.01559	6.39433	0.02929
16.62	3.22786	16.889	15.0703	8.84448	17.1064	0.01559	6.91656	0.02869
16.64	3.36097	16.9094	21.4429	11.4825	19.3845	0.01593	7.58394	0.02719
16.66	3.54337	16.9299	29.2319	15.6258	22.4135	0.01692	8.44761	0.02586
16.68	3.8366	16.9504	36.2307	21.9434	26.5788	0.01759	9.57261	0.02568
16.7	4.14993	16.9708	42.2764	30.5676	18.1077	0.01493	11.0684	0.0255
16.72	4.55037	16.9913	47.9061	40.1333	23.1986	0.0126	13.1253	0.02502
16.74	5.06857	17.0117	48.5153	48.8049	31.2276	0.01094	16.0957	0.02502
16.76	5.74357	17.0322	43.1197	56.4279	43.8313	0.00961	20.6209	0.02586
16.78	6.64103	17.0527	35.8529	62.7903	62.3658	0.01061	27.7579	0.02611
16.8	7.8752	17.0731	27.9735	62.0973	85.02	0.0126	38.9612	0.0258
16.82	9.65743	17.0936	21.355	54.12	105.376	0.01161	55.4363	0.02598
16.84	12.3726	17.1141	17.0873	44.333	122.959	0.01061	75.5733	0.02617
16.86	16.6547	17.1345	14.3935	34.4288	139.333	0.00995	93.6672	0.02598
16.88	23.3767	17.155	12.6255	26.569	141.105	0.00829	109.297	0.02659
16.9	33.2618	17.1755	11.829	21.5807	125.412	0.00795	123.852	0.02779
16.92	45.344	17.1959	12.0026	18.3578	104.277	0.01094	125.427	0.02845
16.94	56.2003	17.2164	12.922	16.3238	81.36	0.01094	111.477	0.02881
16.96	65.5783	17.2368	14.7395	15.538	62.1102	0.01061	92.6906	0.02911
16.98	74.311	17.2573	18.411	15.633	49.6979	0.01028	72.32	0.02803
17	75.256	17.2778	34.4712	17.9023	36.7208	0.01028	44.1759	0.02641
17.02	66.8863	17.2982	43.509	21.8004	34.4042	0.00696	37.2116	0.0249
17.04	55.6143	17.3187	44.2317	29.1811	34.9091	0.00928	32.6407	0.02352
17.06	43.392	17.3392	36.5531	41.0642	37.5831	0.01128	30.5816	0.02177
17.08	33.1254	17.3596	28.26	56.313	42.8691	0.01094	31.0303	0.02111
17.1	26.5056	17.3801	23.3455	66.9679	53.5477	0.01194	33.4072	0.02099
17.12	22.3269	17.4005	22.2304	63.2439	72.5894	0.01427	38.1059	0.02081
17.14	19.5844	17.421	24.0423	51.7767	100.258	0.0136	47.5979	0.02099
17.16	18.3489	17.4415	26.5901	43.4891	126.544	0.01227	64.5239	0.02147
17.18	18.6182	17.4619	27.6162	41.0697	128.646	0.01294	89.1183	0.02129
17.2	20.0443	17.4824	28.8007	41.8412	106.313	0.0126	112.484	0.02075
17.22	22.8635	17.5029	32.5782	40.7403	82.1931	0.01294	114.352	0.02045
17.24	28.5588	17.5233	37.7743	37.9924	67.8994	0.01128	94.5006	0.02069
17.26	38.7143	17.5438	39.9911	38.0473	64.6562	0.01161	73.0606	0.02141
17.28	53.471	17.5643	38.8595	42.4333	69.9262	0.01294	60.355	0.02244
17.3	67.4903	17.5847	39.9679	49.0752	77.3363	0.0126	57.4722	0.02406
17.32	68.6113	17.6052	46.9015	54.8158	80.3206	0.01227	62.1567	0.02562
17.34	56.7003	17.6256	58.1403	59.0764	83.7656	0.01659	68.7433	0.02647
17.36	43.8363	17.6461	64.129	64.4936	94.7525	0.02157	71.3961	0.02677
17.38	36.213	17.6666	55.6449	75.563	109.865	0.02324	74.4583	0.02719
17.4	34.4833	17.687	40.2644	88.1988	116.312	0.0239	84.2244	0.02641
17.42	37.294	17.7075	27.2818	86.7197	113.021	0.0239	97.6578	0.02526
17.44	41.246	17.7279	18.5839	68.1182	116.245	0.01991	103.389	0.02352
17.46	42.8377	17.7484	13.3452	47.3627	136.411	0.0136	100.463	0.02141
17.48	44.675	17.7689	10.1647	32.1924	169.099	0.01094	103.329	0.01925
17.5	50.5347	17.7893	8.19573	22.4973	186.517	0.00961	121.254	0.01817
17.52	58.5947	17.8098	6.90613	16.6681	161.841	0.00895	150.31	0.01768
17.54	62.0333	17.8303	6.02373	13.1514	117.108	0.00762	165.793	0.01798
17.56	60.278	17.8507	5.4114	10.9371	79.3481	0.01061	143.859	0.01889
17.58	61.9973	17.8712	4.996	9.47776	54.0506	0.01327	104.096	0.02039
17.6	72.7527	17.8916	4.73607	8.50115	38.8139	0.01427	70.5317	0.0222
17.62	90.186	17.9121	4.61413	7.87085	29.5637	0.0146	48.0449	0.02502
17.64	99.4757	17.9326	4.62453	7.51564	23.8369	0.01825	34.5013	0.02851
17.66	86.3153	17.953	4.7786	7.41215	20.0861	0.01659	26.2789	0.0332
17.68	62.4573	17.9735	5.10927	7.56321	17.5197	0.01526	21.1884	0.03735
17.7	42.319	17.994	5.68933	8.01345	15.7387	0.01493	17.8543	0.04102
17.72	28.827	18.0144	6.6604	8.872	14.5307	0.0146	15.5731	0.04319
17.74	20.7008	18.0349	8.31613	10.3722	13.7747	0.01161	13.99	0.04385
17.76	15.7673	18.0554	15.9263	17.4824	13.4503	0.01094	12.2442	0.04235
17.78	12.713	18.0758	23.1493	24.9459	13.8984	0.00928	11.9289	0.04
17.8	10.7126	18.0963	32.0928	36.0645	14.8601	0.00829	11.9558	0.03663
17.82	9.34387	18.1167	38.1451	49.4691	16.5471	0.00928	12.3542	0.0326
17.84	8.394	18.1372	34.9521	57.7758	19.3716	0.01028	13.2089	0.02929
17.86	7.74973	18.1577	26.0711	52.0936	24.1871	0.01161	14.7086	0.02647
17.88	7.3465	18.1781	17.9987	38.4339	32.4831	0.01161	17.2192	0.0246
17.9	7.15737	18.1986	12.5325	26.3246	46.3211	0.01227	21.4997	0.0237
17.92	7.17347	18.2191	9.24467	18.2858	67.3287	0.01028	28.8738	0.02394
17.94	7.4125	18.2395	7.37387	13.3689	93.3406	0.00829	41.1743	0.02388
17.96	7.92537	18.26	6.33107	10.5282	110.944	0.00895	59.8478	0.02442
17.98	8.82513	18.2804	5.77153	8.88385	101.657	0.00862	82.9694	0.02448
18	10.3315	18.3009	5.6414	7.92073	75.8269	0.00795	98.6167	0.02442
18.02	12.8998	18.3214	5.665	7.38212	52.3484	0.00995	90.3617	0.02424
18.04	17.3243	18.3418	5.95733	7.15261	36.4501	0.01327	67.4017	0.02478
18.06	24.7046	18.3623	6.606	7.34303	26.8878	0.01161	46.5319	0.02544
18.08	35.9087	18.3828	7.77307	7.67073	21.4467	0.01161	32.4001	0.02683
18.1	49.7817	18.4032	9.70233	8.36536	18.4137	0.01327	23.9002	0.02785
18.12	59.17	18.4237	12.6031	9.61048	16.7862	0.01194	19.0637	0.02851
18.14	54.217	18.4442	16.2105	11.6911	16.4078	0.01028	16.3677	0.02863
18.16	40.441	18.4646	19.4417	14.9346	16.4765	0.01094	14.9211	0.02791
18.18	27.9191	18.4851	22.0471	19.5188	17.3266	0.00995	14.5847	0.02659
18.2	19.4401	18.5055	24.0157	24.4121	19.2133	0.00928	14.6458	0.02592
18.22	14.3401	18.526	24.3497	27.8014	22.6077	0.01194	15.4014	0.02574
18.24	11.4382	18.5465	25.0373	30.8127	28.2188	0.01427	17.0785	0.02526
18.26	9.82063	18.5669	28.6653	35.277	36.6556	0.01726	20.0958	0.02526
18.28	8.95263	18.5874	35.0295	38.9736	47.1474	0.0229	25.0834	0.02544
18.3	8.75083	18.6078	40.2958	39.8445	56.5453	0.02722	32.5827	0.02508
18.32	8.78747	18.6283	38.6791	40.8282	64.1231	0.02888	41.9088	0.02412
18.34	9.24087	18.6488	31.1357	45.0542	69.8487	0.03121	50.2625	0.0237
18.36	10.2471	18.6692	19.259	52.0858	72.82	0.03254	62.0878	0.0234
18.38	12.0575	18.6897	17.6575	44.2091	83.3719	0.03254	62.9511	0.02298
18.4	15.05	18.7102	18.6185	34.8958	101.882	0.03054	64.7289	0.02286
18.42	19.5496	18.7306	21.8425	28.9565	117.199	0.03187	74.1083	0.02376
18.44	25.1453	18.7511	26.9833	27.2012	112.497	0.03254	90.5617	0.02496
18.46	30.1575	18.7716	33.9993	29.6109	90.5569	0.03121	104.177	0.02623
18.48	34.199	18.792	43.526	36.3288	69.1656	0.02822	99.9972	0.02875
18.5	37.2527	18.8125	54.9459	47.3009	56.014	0.02722	80.495	0.03098
18.52	37.7707	18.8329	62.0839	61.3058	51.3563	0.02157	61.4806	0.032
18.54	38.8373	18.8534	59.5725	76.8164	54.1511	0.01692	49.7902	0.0323
18.56	44.465	18.8739	50.3404	88.2921	63.5281	0.01427	45.6501	0.03248
18.58	54.337	18.8943	40.0601	88.1206	78.48	0.0126	48.1343	0.03056
18.6	62.506	18.9148	32.8645	83.1339	98.8856	0.00995	56.4694	0.02953
18.62	59.9983	18.9352	27.9686	78.5249	126.594	0.01094	69.76	0.02905
18.64	48.297	18.9557	23.0889	68.2309	159.808	0.00928	87.8983	0.02809
18.66	36.8883	18.9762	18.7726	52.7364	180.569	0.00762	112.528	0.02623
18.68	29.8741	18.9966	16.05	39.2127	173.264	0.00762	142.052	0.02532
18.7	27.39	19.0171	15.0647	30.4112	146.413	0.00928	160.506	0.02316
18.72	28.8806	19.0376	15.6493	25.8543	116.513	0.01028	154.013	0.02087
18.74	33.8817	19.058	17.68	24.6642	95.585	0.01028	130.145	0.01937
18.76	41.856	19.0785	20.8131	26.3918	81.3456	0.01094	103.567	0.01865
18.78	52.739	19.0989	24.5563	31.1639	67.1531	0.01294	84.9644	0.01871
18.8	67.5167	19.1194	30.3045	39.3064	54.5993	0.01161	72.3072	0.02045
18.82	85.231	19.1399	40.5414	51.2345	46.6808	0.01161	59.6917	0.02352
18.84	96.3033	19.1603	56.2961	68.7352	43.8149	0.01493	48.5327	0.02725
18.86	92.4077	19.1808	72.6593	90.3121	45.5155	0.01726	41.4941	0.03182
18.88	78.087	19.2013	75.6933	101.948	51.4216	0.01593	38.9466	0.03471
18.9	62.1403	19.2217	61.3507	89.3888	60.5342	0.01825	40.4582	0.03573
18.92	50.9787	19.2422	43.3571	65.1712	71.4213	0.01626	45.7081	0.03459
18.94	43.3843	19.2627	29.8392	44.67	88.1394	0.01559	53.8082	0.03218
18.96	35.815	19.2831	21.3413	31.07	117.913	0.0146	63.4856	0.02803
18.98	29.1196	19.3036	16.4372	22.8973	163.735	0.01493	78.3461	0.02484
19	24.8964	19.324	13.7331	18.1636	211.327	0.01227	104.812	0.0222
19.02	23.368	19.3445	12.5151	15.4054	220.151	0.01526	145.542	0.02045
19.04	24.2749	19.365	11.9425	13.9773	178.436	0.01227	187.846	0.01919
19.06	27.4249	19.3854	12.0292	13.1175	126.103	0.01227	195.69	0.01955
19.08	32.2849	19.4059	12.7541	12.7292	86.7862	0.0126	158.61	0.02051
19.1	38.0913	19.4264	14.1493	12.7892	62.0704	0.01294	112.091	0.02214
19.12	47.0077	19.4468	16.1459	13.3039	47.807	0.01161	77.1433	0.02502
19.14	62.887	19.4673	18.5499	14.3523	39.9421	0.01493	55.1737	0.02929
19.16	87.3253	19.4877	21.9177	16.0811	36.3996	0.01759	42.4951	0.03392
19.18	112.708	19.5082	27.8646	18.6723	34.7344	0.02124	35.5041	0.0385
19.2	117.414	19.5287	38.3429	22.1997	34.9864	0.03054	32.3552	0.04349
19.22	95.166	19.5491	77.4827	31.8854	41.1528	0.03951	31.0991	0.04692
19.24	67.2547	19.5696	96.3267	40.8809	46.9596	0.04616	32.9733	0.04818
19.26	46.286	19.5901	95.1059	56.3552	53.9518	0.05413	36.5803	0.04872
19.28	33.1042	19.6105	77.3413	80.343	63.7469	0.06709	41.7418	0.0483
19.3	25.4971	19.631	60.5823	110.97	81.0431	0.0754	47.9572	0.0468
19.32	21.3025	19.6515	52.5344	133.975	111.519	0.08603	56.6639	0.04565
19.34	19.4131	19.6719	54.7141	129.601	160.246	0.08902	72.0383	0.04547
19.36	18.525	19.6924	67.7343	108.882	225.356	0.08868	99.1278	0.04403
19.38	18.6594	19.7128	91.2125	95.3651	280.163	0.07639	92.4406	0.04331
19.4	19.784	19.7333	117.586	98.5764	276.612	0.0631	90.3161	0.04192
19.42	21.9482	19.7538	124.96	119.878	224.944	0.04251	89.0333	0.04018
19.44	25.0451	19.7742	104.202	152.788	176.201	0.03453	75.8772	0.03802
19.46	28.7743	19.7947	75.9417	172.238	152.794	0.02456	69.9506	0.03711
19.48	33.9983	19.8151	53.9233	153.73	159.134	0.02124	56.6233	0.03483
19.5	43.223	19.8356	39.5667	116.736	197.002	0.01958	55.8172	0.03423
19.52	59.4767	19.8561	31.1239	85.3136	265.288	0.01991	41.4522	0.03411
19.54	85.4643	19.8765	27.2431	63.3958	341.994	0.01792	75.1133	0.03471
19.56	120.19	19.897	27.1395	49.2103	363.442	0.01892	65.8117	0.03513
19.58	149.42	19.9175	30.3347	41.6379	303.068	0.02025	65.995	0.03723
19.6	147.526	19.9379	35.6301	40.0654	220.874	0.02058	53.0594	0.03783
19.62	119.97	19.9584	39.5402	44.0673	156.834	0.02257	69.3939	0.03795
19.64	93.974	19.9789	39.8503	52.9233	115.078	0.02257	76.3322	0.03741
19.66	81.4903	19.9993	37.5826	62.0903	90.5225	0.02025	69.4078	0.03609
19.68	84.8713	20.0198	33.1417	62.1821	79.2356	0.01692	72.2917	0.03326
19.7	105.068	20.0402	28.5952	52.7912	78.9344	0.01393	80.4644	0.03116
19.72	141.487	20.0607	25.065	43.1664	88.2275	0.01128	70.4317	0.02959
19.74	182.397	20.0812	23.4335	36.7703	103.629	0.01161	70.1639	0.02743
19.76	193.836	20.1016	24.7672	32.1173	115.001	0.01161	78.4244	0.02574
19.78	161.636	20.1221	29.0654	28.9826	115.903	0.01161	92.1144	0.0252
19.8	117.799	20.1426	34.0869	28.728	109.308	0.01393	102.223	0.02484
19.82	83.6447	20.163	34.9529	31.817	96.3912	0.01294	103.025	0.02376
19.84	61.375	20.1835	29.7673	36.7515	83.1681	0.01061	97.1622	0.02346
19.86	48.2787	20.2039	22.6245	40.5921	72.9006	0.00961	85.6811	0.02346
19.88	42.259	20.2244	16.9687	42.2706	68.1556	0.00895	73.9272	0.02322
19.9	42.0983	20.2449	13.4057	40.0849	72.0344	0.00596	64.8006	0.02238
19.92	47.0547	20.2653	11.3797	33.1258	84.5356	0.00563	60.5828	0.02256
19.94	55.2687	20.2858	10.4097	25.7292	99.1406	0.00862	64.0306	0.02322
19.96	61.334	20.3063	10.1427	20.508	101.659	0.00928	75.1428	0.02418
19.98	61.815	20.3267	10.557	17.6798	86.5769	0.01028	88.125	0.02484
20	58.2973	20.3472	11.732	16.73	65.8025	0.0126	90.3639	0.02635
20.02	51.4087	20.3677	13.8887	17.5175	49.3526	0.01526	76.9572	0.02731
20.04	44.3563	20.3881	17.1859	20.107	38.9899	0.01161	58.4911	0.02815
20.06	38.8803	20.4086	20.9741	24.5182	33.0975	0.01493	43.869	0.02851
20.08	36.3497	20.429	23.5612	29.812	30.2763	0.01493	34.6577	0.02935
20.1	38.4183	20.4495	21.5526	33.6488	30.7046	0.01792	26.9123	0.03002
20.12	45.0857	20.47	20.5204	29.7572	34.1221	0.01825	26.2218	0.0311
20.14	52.875	20.4904	21.7417	25.5358	40.3946	0.02025	27.2929	0.03152
20.16	54.2183	20.5109	26.0062	23.2305	49.9844	0.01858	30.3308	0.03128
20.18	46.1743	20.5313	34.1001	23.1943	61.0025	0.01925	35.9063	0.03056
20.2	35.0947	20.5518	46.1234	25.5074	68.5269	0.01759	44.4306	0.02953
20.22	26.3214	20.5723	58.8066	30.6491	68.1525	0.01759	54.2244	0.02731
20.24	20.7946	20.5927	63.7891	39.7742	62.685	0.01626	60.9128	0.0255
20.26	17.652	20.6132	58.0019	54.1885	59.6828	0.01692	60.58	0.02502
20.28	16.1474	20.6337	49.7802	73.573	63.235	0.01792	55.72	0.02562
20.3	15.7331	20.6541	46.1315	91.1776	75.6381	0.01726	53.0514	0.02671
20.32	16.3758	20.6746	49.633	95.5082	99.1787	0.01726	56.2089	0.02929
20.34	18.1985	20.695	62.5062	88.7854	134.148	0.02191	67.2339	0.03242
20.36	21.5438	20.7155	87.7079	85.7958	171.037	0.02324	88.1589	0.03537
20.38	26.6584	20.736	127.532	96.4458	185.528	0.0229	119.243	0.03771
20.4	32.5347	20.7564	175.634	125.828	168.696	0.02556	152.033	0.03904
20.42	36.5477	20.7769	201.703	175.582	144.784	0.02556	164.914	0.03952
20.44	36.348	20.7974	176.987	234.319	134.172	0.02224	149.952	0.03904
20.46	33.432	20.8178	128.084	263.02	144.356	0.02224	128.697	0.03753
20.48	31.8308	20.8383	86.6914	235.754	181.797	0.02224	119.264	0.03501
20.5	33.7253	20.8588	59.5364	179.319	255.095	0.02025	128.316	0.03296
20.52	40.3403	20.8792	43.6771	124.707	370.921	0.02456	161.597	0.03098
20.54	52.8953	20.8997	34.9106	85.5458	510.825	0.02556	125.973	0.02941
20.56	71.5457	20.9201	29.9651	61.3673	586.646	0.02324	183.171	0.02899
20.58	91.2197	20.9406	27.2059	47.4751	514.76	0.02124	252.259	0.02887
20.6	98.9483	20.9611	26.557	39.64	372.527	0.02257	289.702	0.02941
20.62	89.9713	20.9815	28.494	35.0348	252.139	0.01726	254.202	0.03014
20.64	77.218	21.002	33.9984	32.6861	173.159	0.01659	183.964	0.03062
20.66	71.5583	21.0225	44.4135	32.7321	127.033	0.01825	124.513	0.02977
20.68	76.9897	21.0429	60.3119	35.7803	101.536	0.01958	85.5108	0.02941
20.7	96.9583	21.0634	77.4574	43.1979	87.1525	0.01559	112.918	0.02839
20.72	136.051	21.0838	82.6274	56.887	79.1275	0.01626	90.2544	0.02791
20.74	197.824	21.1043	70.5734	78.0551	77.24	0.0146	77.4689	0.02803
20.76	272.44	21.1248	54.2189	102.401	82.8738	0.01227	70.3356	0.02869
20.78	312.878	21.1452	38.9121	98.4503	129.175	0.00895	73.6656	0.02995
20.8	274.539	21.1657	41.0898	75.8076	175.415	0.00961	87.8961	0.03122
20.82	198.681	21.1862	47.9143	59.4706	225.282	0.01128	114.822	0.03176
20.84	134.474	21.2066	55.1473	52.4721	240.319	0.0126	155.924	0.03182
20.86	92.3517	21.2271	55.6486	53.9558	205.26	0.01559	100.251	0.03332
20.88	67.751	21.2476	48.6015	61.7161	157.694	0.01825	113.617	0.03392
20.9	54.1527	21.268	42.0327	72.3849	125.281	0.01958	122.453	0.03495
20.92	46.4813	21.2885	40.7877	77.5845	113.174	0.01792	140.172	0.03525
20.94	42.2013	21.3089	46.2817	71.9621	119.508	0.01892	111.361	0.03579
20.96	41.1947	21.3294	58.3674	64.6824	139.357	0.02191	100.599	0.03471
20.98	44.1993	21.3499	73.2552	64.3609	160.394	0.02423	106.229	0.03465
21	52.7377	21.3703	81.2678	72.9718	161.852	0.03054	123.873	0.03429
21.02	68.8933	21.3908	79.2173	86.8182	141.356	0.03453	142.572	0.03525
21.04	93.5547	21.4112	72.5517	97.9927	122.251	0.03785	143.868	0.03615
21.06	120.15	21.4317	65.4104	103.564	118.629	0.0342	125.649	0.0382
21.08	128.17	21.4522	58.6451	101.19	134.609	0.0342	108.667	0.03928
21.1	109.472	21.4726	50.8862	91.2309	169.759	0.02722	105.448	0.04156
21.12	84.1033	21.4931	44.0914	82.7751	213.06	0.02191	119.652	0.04331
21.14	66.8167	21.5136	41.4745	80.9179	236.364	0.01958	150.897	0.04505
21.16	60.3597	21.534	44.4874	79.7397	230.401	0.01858	105.215	0.04505
21.18	63.7377	21.5545	51.6974	74.3012	211.014	0.02058	116.723	0.04535
21.2	74.3237	21.575	56.8967	71.0718	190.244	0.01991	113.778	0.04337
21.22	85.5433	21.5954	54.3077	74.7794	170.567	0.02191	104.204	0.04096
21.24	86.321	21.6159	49.4542	80.6691	148.001	0.02091	169.106	0.03735
21.26	75.3897	21.6363	49.2924	77.9897	128.238	0.02224	151.615	0.03441
21.28	65.2003	21.6568	54.494	68.24	120.627	0.01991	131.556	0.03098
21.3	63.269	21.6773	61.167	62.3912	129.39	0.02157	113.989	0.02857
21.32	71.7913	21.6977	65.2106	65.7191	150.36	0.01925	107.224	0.02647
21.34	90.5383	21.7182	62.3407	78.2803	165.482	0.01925	115.013	0.02598
21.36	113.632	21.7386	53.1699	93.2809	157.952	0.02025	133.653	0.02653
21.38	126.061	21.7591	43.1912	95.2621	143.836	0.01825	147.095	0.02773
21.4	122.88	21.7796	34.0556	80.5964	143.365	0.01659	140.402	0.02887
21.42	112.541	21.8	27.1853	63.5867	158.494	0.01925	127.854	0.03068
21.44	101.463	21.8205	23.4256	52.6991	177.902	0.01792	127.436	0.03212
21.46	90.969	21.841	22.3763	47.0982	189.662	0.01726	140.883	0.03272
21.48	78.9337	21.8614	23.0489	42.6245	181.316	0.01958	158.135	0.03308
21.5	68.3937	21.8819	24.7869	38.6812	154.643	0.02623	168.589	0.03362
21.52	64.3343	21.9024	28.2121	37.3409	125.62	0.02722	161.169	0.03423
21.54	69.008	21.9228	33.7352	39.0009	99.0494	0.03054	137.46	0.03495
21.56	80.192	21.9433	40.3957	43.4554	79.0675	0.03353	111.662	0.03585
21.58	88.257	21.9637	46.6718	52.3476	68.1325	0.03553	88.0439	0.03741
21.6	84.241	21.9842	52.8995	67.8697	65.0806	0.0332	70.2822	0.03886
21.62	76.7123	22.0047	60.7153	88.8085	67.0369	0.03221	60.5622	0.04
21.64	76.4613	22.0251	69.8625	109.476	72.0919	0.03453	57.8494	0.0409
21.66	84.53	22.0456	75.8474	122.745	82.0537	0.03054	59.5883	0.04259
21.68	94.881	22.0661	72.7547	123.512	98.1175	0.02855	64.0817	0.04271
21.7	101.153	22.0865	62.8795	112.59	117.489	0.02556	72.9367	0.04265
21.72	96.7017	22.107	49.6708	93.693	135.743	0.02656	87.2156	0.04162
21.74	82.476	22.1274	37.346	70.6988	153.856	0.02224	104.435	0.03958
21.76	66.9973	22.1479	25.9095	38.3782	203.192	0.02589	75.9784	0.03675
21.78	52.8263	22.1684	26.0675	31.7036	220.599	0.02357	87.204	0.03465
21.8	42.1693	22.1888	27.6581	29.7091	211.604	0.0229	100.342	0.03278
21.82	36.3373	22.2093	26.9812	31.2061	182.882	0.02224	108.938	0.03224
21.84	34.7097	22.2298	23.2305	34.0594	144.466	0.0229	104.496	0.03308
21.86	35.753	22.2502	19.8473	33.9358	108.619	0.01759	90.3123	0.03308
21.88	38.449	22.2707	18.7225	29.2874	85.3263	0.01858	71.341	0.03326
21.9	43.762	22.2911	20.402	24.4234	75.3569	0.01825	96.5506	0.0332
21.92	52.3293	22.3116	25.2515	21.6161	75.8162	0.01858	75.8456	0.03164
21.94	62.661	22.3321	32.8408	21.6423	80.4425	0.01726	66.9839	0.02959
21.96	72.3963	22.3525	40.0317	24.7579	78.4737	0.01759	67.3922	0.02845
21.98	82.0567	22.373	40.5094	31.5376	67.565	0.01692	71.5044	0.02683
22	94.1803	22.3935	33.2003	41.8133	57.7253	0.01659	69.7544	0.0249
22.02	108.369	22.4139	24.6795	51.9694	54.4537	0.01593	60.0578	0.02382
22.04	117.653	22.4344	18.7161	55.1515	59.3384	0.01526	51.3113	0.02226
22.06	112.856	22.4549	15.2759	50.1867	73.4431	0.01493	48.4033	0.02027
22.08	97.5373	22.4753	13.1163	40.5173	95.5162	0.01327	52.7452	0.01919
22.1	77.0483	22.4958	11.2963	30.9849	116.431	0.01393	65.2828	0.01883
22.12	57.9303	22.5162	9.93807	24.2462	117.82	0.0136	84.9033	0.01883
22.14	45.5073	22.5367	9.12727	19.6601	96.5619	0.01427	73.4939	0.02021
22.16	40.1903	22.5572	8.68593	16.5687	71.7794	0.0146	64.7289	0.02189
22.18	40.4353	22.5776	8.5592	14.8765	54.4353	0.01659	85.8328	0.02304
22.2	42.9027	22.5981	8.64013	14.0669	44.4294	0.02025	63.8039	0.02466
22.22	41.8527	22.6185	8.84747	13.6563	38.1481	0.01825	48.3869	0.02574
22.24	36.0347	22.639	9.38793	13.311	32.8549	0.02091	39.4928	0.02538
22.26	30.7868	22.6595	10.5338	13.4219	28.9046	0.02091	33.9094	0.02544
22.28	29.042	22.6799	12.6527	14.4349	26.5464	0.02423	29.2044	0.02623
22.3	31.6471	22.7004	22.3875	21.2141	24.8941	0.02191	23.5968	0.02629
22.32	39.1697	22.7209	31.5781	28.6272	25.1295	0.02191	22.4557	0.02731
22.34	50.942	22.7413	42.6245	39.6912	25.7324	0.01991	22.1281	0.02977
22.36	62.0963	22.7618	50.4339	52.4824	27.3044	0.01892	22.3373	0.0317
22.38	62.8373	22.7823	52.7347	59.2679	30.6372	0.01659	22.8733	0.03284
22.4	51.4997	22.8027	52.8879	56.1349	36.8	0.01825	24.2706	0.03441
22.42	38.2823	22.8232	49.4501	51.8964	47.5044	0.0229	27.2331	0.03501
22.44	29.0321	22.8436	43.4357	53.3018	65.1131	0.0249	32.7111	0.03435
22.46	23.6957	22.8641	40.3169	59.1891	91.8438	0.03187	42.2261	0.03417
22.48	20.3457	22.8846	40.6961	62.5779	123.972	0.03453	57.8783	0.03398
22.5	17.5226	22.905	40.9802	61.6624	146.685	0.0332	61.6389	0.03284
22.52	15.4158	22.9255	40.2554	63.7745	153.377	0.03121	60.1972	0.03116
22.54	14.1581	22.946	39.2997	70.9427	153.822	0.02656	73.3867	0.02983
22.56	13.4734	22.9664	34.9341	73.9118	143.824	0.02257	75.7417	0.02821
22.58	13.2769	22.9869	27.2107	63.3524	126.331	0.02224	75.9617	0.02641
22.6	13.4024	23.0073	20.1557	46.6033	117.26	0.02058	71.0241	0.02466
22.62	13.724	23.0278	15.3812	32.7261	118.363	0.02025	62.3858	0.02382
22.64	14.5623	23.0483	12.6591	23.563	119.189	0.02091	57.9062	0.02286
22.66	16.3398	23.0687	11.1259	18.1158	117.081	0.01958	58.4509	0.02153
22.68	19.6267	23.0892	9.97127	15.1018	114.302	0.01692	58.859	0.02057
22.7	25.3357	23.1097	9.01887	13.5032	101.604	0.01493	57.8179	0.02021
22.72	34.727	23.1301	8.4434	12.6616	79.1412	0.01194	56.4454	0.02069
22.74	48.9833	23.1506	8.29473	11.8589	58.6222	0.01227	50.175	0.02165
22.76	66.1183	23.1711	8.60767	11.0118	44.7357	0.01061	70.3478	0.02334
22.78	78.232	23.1915	9.44227	10.4434	36.8185	0.00961	52.1086	0.02556
22.8	81.801	23.212	11.1221	10.276	32.3594	0.01161	39.7651	0.02827
22.82	82.0387	23.2324	14.0889	10.5015	29.0011	0.01227	32.7276	0.02893
22.84	76.706	23.2529	18.8645	11.2486	26.2311	0.01327	28.7639	0.02887
22.86	67.3767	23.2734	25.5182	12.6622	24.5572	0.01327	25.7787	0.02821
22.88	62.5387	23.2938	31.7461	14.9936	24.1249	0.01128	23.3165	0.02671
22.9	63.127	23.3143	32.5713	18.8668	25.035	0.01128	21.8287	0.02466
22.92	63.5677	23.3347	28.1267	25.0586	27.4624	0.01128	21.4444	0.024
22.94	62.4433	23.3552	23.4497	33.9136	32.3483	0.01094	22.2533	0.02364
22.96	60.961	23.3757	21.0856	43.5312	40.977	0.01294	24.411	0.02358
22.98	54.189	23.3961	21.4209	47.6797	54.8665	0.01493	28.754	0.02412
23	42.2087	23.4166	24.6754	44.3445	74.2188	0.01593	36.424	0.02424
23.02	31.2652	23.4371	31.5729	40.5206	92.3325	0.01626	48.7702	0.0243
23.04	23.859	23.4575	43.1884	41.0376	94.7325	0.01958	65.9722	0.02472
23.06	19.6365	23.478	60.018	47.1606	81.8056	0.02191	82.0733	0.02568
23.08	17.2584	23.4984	79.0766	58.34	68.2025	0.02523	84.2067	0.02605
23.1	15.4672	23.5189	94.4999	71.7773	61.3267	0.02623	72.7161	0.02731
23.12	13.9899	23.5394	105.175	88.193	62.3017	0.02922	60.6244	0.02887
23.14	13.0972	23.5598	113.494	113.933	71.7675	0.02789	54.5126	0.03056
23.16	12.8666	23.5803	115.001	148.431	91.8287	0.02755	55.3793	0.03128
23.18	13.352	23.6008	103.743	175.794	125.612	0.02888	63.7933	0.03266
23.2	14.6466	23.6212	81.5878	173.242	174.56	0.03021	41.6256	0.0338
23.22	17.2524	23.6417	60.0281	144.27	229.991	0.0342	71.655	0.0338
23.24	21.8544	23.6622	46.0168	111.768	274.849	0.03652	86.2025	0.03308
23.26	29.2621	23.6826	40.0285	84.8639	305.898	0.03852	63.0977	0.0326
23.28	39.5833	23.7031	40.4982	63.9409	330.094	0.03453	75.4045	0.03164
23.3	49.244	23.7235	44.3164	50.8042	334.475	0.03187	83.9227	0.02995
23.32	50.524	23.744	45.359	45.5388	301.733	0.02656	90.5607	0.02893
23.34	43.6297	23.7645	33.1485	54.4367	174.589	0.02191	82.78	0.02827
23.36	36.3747	23.7849	28.0619	62.7345	133.838	0.01991	65.1015	0.02815
23.38	32.7076	23.8054	26.8245	63.0394	116.421	0.01958	86.217	0.02791
23.4	33.2276	23.8259	29.6125	54.4967	117.787	0.01892	66.0929	0.02821
23.42	38.276	23.8463	35.2308	46.2094	128.893	0.01726	57.492	0.02839
23.44	48.9753	23.8668	38.9987	43.6024	131.925	0.01892	58.1667	0.02857
23.46	66.993	23.8872	35.4098	47.4046	117.225	0.01559	63.6506	0.02749
23.48	93.0987	23.9077	27.4638	54.4567	96.4112	0.01692	65.1482	0.02653
23.5	122.662	23.9282	20.5125	56.2709	81.6169	0.01692	57.8889	0.02568
23.52	146.586	23.9486	15.94	47.8321	78.0181	0.01659	85.6989	0.02508
23.54	163.146	23.9691	13.4203	36.4909	86.1269	0.01526	72.5483	0.02406
23.56	176.05	23.9896	12.4141	27.8962	102.468	0.01526	69.3494	0.02376
23.58	178.387	24.01	12.6166	22.8811	113.426	0.01659	76.5572	0.02382
23.6	160.924	24.0305	14.0073	20.8488	102.988	0.01692	91.0822	0.0237
23.62	126.557	24.051	16.6689	21.2796	79.8775	0.01726	100.823	0.02382
23.64	93.1143	24.0714	20.2845	23.9771	59.66	0.01726	91.545	0.0249
23.66	71.3803	24.0919	23.5951	28.694	46.3609	0.01692	71.0022	0.02671
23.68	62.0913	24.1123	25.2367	34.5136	39.0324	0.0126	53.0311	0.02869
23.7	62.82	24.1328	26.3967	39.4791	36.1061	0.01161	41.2097	0.02995
23.72	68.7427	24.1533	29.4829	42.6255	36.6949	0.01061	34.6954	0.03002
23.74	70.36	24.1737	33.9694	45.9864	40.7398	0.01427	32.0943	0.02935
23.76	62.52	24.1942	35.808	47.7373	48.4808	0.01726	32.6177	0.02755
23.78	51.4193	24.2146	33.6688	43.953	58.9966	0.01925	36.2131	0.02478
23.8	43.529	24.2351	31.8001	38.5752	68.6256	0.01958	43.0941	0.02376
23.82	41.6097	24.2556	32.0878	36.7418	73.4	0.02423	52.4414	0.0237
23.84	45.9343	24.276	32.1441	39.8751	76.7738	0.02357	61.0006	0.02412
23.86	54.6493	24.2965	30.6814	46.4527	85.75	0.0239	65.2444	0.02502
23.88	60.494	24.317	30.347	52.1245	98.7987	0.0229	68.2433	0.02641
23.9	54.927	24.3374	33.0415	54.8436	104.146	0.02357	76.2222	0.02605
23.92	42.6013	24.3579	38.6521	58.3464	97.9244	0.02191	87.8211	0.02562
23.94	31.8187	24.3784	43.6053	62.4964	92.4894	0.02058	92.5744	0.02436
23.96	24.7258	24.3988	41.373	59.4012	93.3263	0.02157	87.0439	0.02298
23.98	20.8173	24.4193	33.3484	47.7788	93.49	0.02324	82.2128	0.02153
24	19.2566	24.4397	25.5707	35.8221	89.2356	0.02324	82.9567	0.02105
24.02	19.5706	24.4602	20.2533	27.4832	88.2631	0.02224	83.1022	0.02033
24.04	21.7279	24.4807	17.3385	22.6732	96.1	0.02025	79.3206	0.02039
24.06	25.8564	24.5011	16.2229	20.3156	112.418	0.01858	78.4561	0.02135
24.08	31.4649	24.5216	16.4663	19.3873	126.824	0.01792	85.4222	0.02316
24.1	36.6003	24.542	20.6605	19.8851	96.9925	0.01726	112.733	0.02532
24.12	39.1467	24.5625	24.5835	21.5429	74.3713	0.01792	106.962	0.02797
24.14	40.946	24.583	28.7293	24.5564	58.9059	0.02058	86.2156	0.0308
24.16	45.7333	24.6034	31.7303	29.3832	50.4283	0.02058	66.1078	0.03332
24.18	52.6927	24.6239	34.6824	36.4246	47.1839	0.02257	52.3608	0.03573
24.2	55.5447	24.6444	40.3839	45.3124	47.8916	0.02456	44.8252	0.03711
24.22	52.2263	24.6648	51.4043	55.4906	52.1386	0.02922	41.9412	0.0391
24.24	49.3277	24.6853	70.0299	68.8485	60.0903	0.03221	42.5703	0.04174
24.26	49.774	24.7058	97.2773	85.5315	71.5	0.03453	46.3454	0.04439
24.28	49.8613	24.7262	130.195	99.5342	83.5581	0.03719	53.4136	0.04644
24.3	47.5923	24.7467	165.983	109.297	92.2862	0.04151	63.5556	0.05065
24.32	47.0737	24.7671	197.915	126.559	100.873	0.04616	74.2739	0.05335
24.34	51.2533	24.7876	208.158	160.01	117.455	0.04782	82.0322	0.05402
24.36	59.9563	24.8081	198.484	204.056	149.507	0.05181	89.6644	0.05371
24.38	67.6397	24.8285	177.345	243.409	203.679	0.05646	104.404	0.05287
24.4	64.177	24.849	153.588	269.151	282.928	0.05646	132.896	0.04872
24.42	51.7293	24.8695	132.179	265.659	378.668	0.05646	181.048	0.04481
24.44	39.6647	24.8899	106.756	236.073	482.754	0.05878	139.717	0.04144
24.46	31.4165	24.9104	81.5267	204.176	575.629	0.06244	103.887	0.03844
24.48	26.8951	24.9308	64.3379	173.658	605.42	0.05978	132.443	0.03501
24.5	25.1647	24.9513	56.2752	136.671	577.283	0.05912	157.923	0.03302
24.52	25.5422	24.9718	55.0366	102.342	515.803	0.05314	166.096	0.03062
24.54	27.8073	24.9922	55.7077	78.9506	446.706	0.04749	158.377	0.02917
24.56	32.0482	25.0127	53.4643	66.8579	384.438	0.03885	141.51	0.02719
24.58	38.1333	25.0332	50.8819	64.1139	310.496	0.0332	122.553	0.02629
24.6	44.5643	25.0536	52.6951	68.0482	237.118	0.03221	105.47	0.02508
24.62	49.2193	25.0741	58.1907	72.2758	187.124	0.02922	85.184	0.02538
24.64	53.7987	25.0946	62.0257	71.0961	163.674	0.02523	117.095	0.02424
24.66	62.6427	25.115	60.9912	68.5033	160.072	0.02157	92.4071	0.02412
24.68	79.7373	25.1355	60.9773	71.8042	162.024	0.02091	80.8268	0.02418
24.7	108.629	25.1559	65.0565	81.993	155.499	0.01593	79.0478	0.02544
24.72	150.895	25.1764	68.6727	93.0036	147.988	0.01692	144.021	0.02629
24.74	201.956	25.1969	68.0043	98.0191	153.262	0.01958	138.221	0.02929
24.76	257.469	25.2173	68.9546	99.1758	169.246	0.02257	131.545	0.03248
24.78	307.002	25.2378	78.2931	95.2882	180.399	0.02224	136.233	0.03615
24.8	322.891	25.2583	95.4069	86.0994	177.391	0.02456	150.441	0.03838
24.82	307.884	25.2787	109.986	80.7576	177.35	0.02191	160.355	0.03952
24.84	275.095	25.2992	109.011	86.4664	189.214	0.02058	157.681	0.03826
24.86	238.243	25.3196	91.4347	104.862	199.732	0.01792	157.644	0.03627
24.88	205.033	25.3401	70.2175	130.429	197.788	0.01925	168.191	0.03272
24.9	165.598	25.3606	55.7352	148.929	200.552	0.01825	177.539	0.0305
24.92	126.463	25.381	49.3336	148.612	227.713	0.01759	175.812	0.02923
24.94	99.7997	25.4015	47.4241	129.333	277.488	0.01593	178.268	0.02971
24.96	87.293	25.4219	44.1767	106.465	319.889	0.01692	202.411	0.03032
24.98	85.3717	25.4424	38.5421	89.9318	317.056	0.01427	246.656	0.03212
25	86.4127	25.4629	34.2181	75.3712	265.934	0.01526	284.346	0.0335
25.02	82.9327	25.4833	33.1088	60.8361	204.225	0.01792	281.827	0.03507
25.04	78.927	25.5038	35.6151	50.2409	162.104	0.01958	236.386	0.03603
25.06	81.7397	25.5243	41.5731	44.9827	143.485	0.02124	181.533	0.03735
25.08	90.2643	25.5447	50.9752	44.3836	137.931	0.02623	144.092	0.03856
25.1	96.213	25.5652	65.0982	47.4688	128.486	0.02556	127.542	0.03898
25.12	94.6083	25.5857	85.1221	54.0336	112.098	0.02257	122.606	0.03868
25.14	94.5867	25.6061	106.68	65.5654	99.5219	0.0229	114.21	0.03777
25.16	100.914	25.6266	117.414	85.4155	96.2956	0.02058	99.6428	0.03645
25.18	106.524	25.647	111.066	115.665	103.585	0.01759	88.4639	0.03374
25.2	105.487	25.6675	96.5603	147.932	120.914	0.01825	85.5961	0.03116
25.22	106.961	25.688	82.0702	158.215	148.259	0.01958	92.0756	0.02815
25.24	121.447	25.7084	69.4478	140.653	189.336	0.01892	107.479	0.02568
25.26	147.993	25.7289	59.0211	119.828	247.574	0.02157	131.786	0.02334
25.28	170.607	25.7494	51.5563	109.038	310.274	0.02025	93.4991	0.02298
25.3	169.096	25.7698	46.9372	101.658	341.494	0.01892	122.259	0.02382
25.32	141.832	25.7903	41.0155	89.3994	323.03	0.02025	85.1231	0.02532
25.34	108.92	25.8107	33.1412	77.3709	280.842	0.02058	93.6884	0.02737
25.36	86.4553	25.8312	27.8697	68.1409	238.698	0.02025	88.6228	0.02923
25.38	76.5253	25.8517	22.5961	57.2555	201.986	0.02157	77.0485	0.02917
25.4	73.5633	25.8721	19.4146	45.3703	171.661	0.02589	65.4865	0.02785
25.42	68.526	25.8926	17.908	35.6312	149.949	0.02722	99.7463	0.02719
25.44	59.7857	25.9131	17.4435	28.9236	136.515	0.03154	84.7707	0.02586
25.46	53.0783	25.9335	17.2063	24.8094	119.292	0.03221	133.288	0.0255
25.48	51.3577	25.954	16.9009	22.719	96.39	0.03353	121.347	0.02671
25.5	55.2453	25.9745	17.023	22.1576	75.9531	0.03254	106.037	0.02851
25.52	64.4873	25.9949	18.0573	22.7816	61.581	0.03054	85.68	0.02983
25.54	79.0717	26.0154	24.6884	25.6486	48.8046	0.0239	54.7387	0.03128
25.56	100.979	26.0358	31.7563	28.0125	47.5386	0.02324	47.0315	0.03194
25.58	132.04	26.0563	42.7883	32.6094	46.8923	0.02058	43.3818	0.032
25.6	165.479	26.0768	58.7073	40.8291	46.0599	0.01692	42.2565	0.03194
25.62	182.13	26.0972	76.354	54.0654	46.3926	0.01692	41.6821	0.03116
25.64	172.283	26.1177	85.1263	73.2242	49.2114	0.01858	40.9422	0.03074
25.66	149.782	26.1381	81.2055	94.3773	55.5836	0.01692	41.2379	0.03002
25.68	127.306	26.1586	73.8722	104.982	67.2831	0.02191	43.7435	0.02977
25.7	107.726	26.1791	65.7513	98.8736	86.545	0.02157	49.4077	0.02995
25.72	91.5523	26.1995	55.0398	88.4133	116.611	0.02157	59.8072	0.03116
25.74	79.973	26.22	44.5826	81.2185	159.994	0.02456	76.9289	0.03188
25.76	72.808	26.2405	36.7011	72.7194	208.087	0.02722	103.654	0.0329
25.78	63.6223	26.2609	31.717	60.8124	231.994	0.0229	142.217	0.03314
25.8	51.408	26.2814	29.6925	49.4242	221.309	0.02324	184.966	0.03284
25.82	40.5083	26.3019	30.2009	41.6267	201.323	0.0239	206.217	0.03338
25.84	32.8432	26.3223	32.9031	37.94	179.191	0.0239	196.719	0.03501
25.86	28.2189	26.3428	37.6825	37.5058	149.999	0.02324	178.954	0.03741
25.88	26.0291	26.3632	44.1987	40.1624	121.501	0.02623	159.281	0.04108
25.9	25.3539	26.3837	53.3017	45.6679	100.021	0.03088	133.333	0.04595
25.92	25.0092	26.4042	68.378	54.4867	86.4381	0.03387	108.001	0.04896
25.94	24.5653	26.4246	94.3578	67.397	80.9206	0.03586	88.9078	0.05083
25.96	24.7427	26.4451	136.12	86.8009	82.3063	0.03918	76.8339	0.05233
25.98	26.2461	26.4656	193.879	119.04	89.6706	0.0445	71.9294	0.05329
26	29.6446	26.486	252.104	171.332	102.696	0.04882	73.1611	0.05209
26.02	35.8843	26.5065	277.069	244.598	120.454	0.0538	79.7072	0.05149
26.04	46.1573	26.5269	257.858	315.297	145.262	0.0548	91.285	0.05113
26.06	62.1923	26.5474	230.31	335.345	186.35	0.05214	107.071	0.05005
26.08	85.3303	26.5679	222.413	302.569	257.152	0.04782	71.7346	0.04806
26.1	110.98	26.5883	230.835	261.337	370.967	0.04616	92.0247	0.0468
26.12	123.73	26.6088	226.882	242.865	528.376	0.03852	70.5494	0.04511
26.14	118.031	26.6293	195.844	253.951	687.056	0.03353	101.774	0.04265
26.16	107.372	26.6497	160.149	272.515	755.094	0.03221	80.5328	0.04
26.18	95.5687	26.6702	136.817	260.581	702.737	0.02922	104.718	0.03741
26.2	79.9997	26.6907	120.999	215.965	627.663	0.02423	115.088	0.03501
26.22	64.8003	26.7111	104.912	170.648	606.141	0.02157	107.108	0.03272
26.24	53.3447	26.7316	85.2881	143.169	629.094	0.02191	95.6657	0.0314
26.26	46.1003	26.752	64.9451	129.975	618.319	0.02224	92.3855	0.03044
26.28	43.1577	26.7725	49.2175	118.547	533.732	0.02157	95.8838	0.02941
26.3	43.8967	26.793	39.1055	106.74	436.453	0.02025	94.2415	0.02827
26.32	47.8243	26.8134	32.9575	96.9527	372.866	0.01958	81.3492	0.02755
26.34	54.771	26.8339	29.3416	83.1715	329.759	0.01858	66.5224	0.02677
26.36	64.2423	26.8544	27.8085	65.9209	285.916	0.01726	56.8307	0.02623
26.38	77.4733	26.8748	28.727	51.7561	232.435	0.01726	90.4688	0.02671
26.4	99.3867	26.8953	32.6039	42.3333	176.994	0.01759	78.4407	0.02785
26.42	137.148	26.9157	39.258	36.9851	134.132	0.01792	114.783	0.02875
26.44	197.849	26.9362	45.4999	35.2694	106.574	0.01759	87.4046	0.02911
26.46	281.8	26.9567	44.7202	37.337	89.8187	0.01858	119.228	0.02941
26.48	366.43	26.9771	37.1756	43.537	79.9644	0.01759	94.7322	0.02929
26.5	402.717	26.9976	24.1653	60.0491	78.2894	0.01858	71.0794	0.02923
26.52	374.793	27.018	21.6038	56.8409	88.855	0.02124	67.3656	0.02899
26.54	334.753	27.0385	21.2437	46.6276	106.989	0.02058	69.5906	0.02983
26.56	323.275	27.059	22.945	37.5509	124.001	0.01858	78.9822	0.03116
26.58	335.517	27.0794	27.1349	32.29	121.876	0.01759	95.1017	0.03224
26.6	329.77	27.0999	34.8795	30.8024	101.314	0.01825	110.223	0.03266
26.62	284.657	27.1204	47.4282	32.7982	80.0525	0.01892	108.334	0.03374
26.64	232.775	27.1408	64.1455	38.3964	65.8575	0.0249	90.0572	0.03429
26.66	198.862	27.1613	79.4145	47.8764	58.8767	0.02888	71.1578	0.03417
26.68	175.871	27.1818	86.7731	60.4982	57.8952	0.03486	58.54	0.03411
26.7	152.489	27.2022	87.6475	75.1182	62.5319	0.0332	52.3348	0.03405
26.72	123.965	27.2227	82.0291	92.4021	73.9506	0.03387	51.4624	0.03332
26.74	94.397	27.2431	69.7639	109.596	95.0569	0.02922	55.5839	0.03164
26.76	71.537	27.2636	59.7829	122.964	129.256	0.02855	65.7339	0.03056
26.78	56.8393	27.2841	57.3593	131.686	174.815	0.02357	84.495	0.02935
26.8	47.9033	27.3045	60.5064	131.363	216.428	0.02257	114.894	0.02845
26.82	42.6477	27.325	62.7075	121.27	236.482	0.01991	155.391	0.02749
26.84	40.4193	27.3454	59.5698	103.912	238.865	0.01991	192.38	0.02803
26.86	41.7543	27.3659	51.8821	82.3294	223.553	0.01626	210.206	0.02785
26.88	47.3893	27.3864	44.9888	62.9346	190.127	0.01526	212.324	0.02821
26.9	57.061	27.4068	43.3257	50.0648	162.926	0.01493	198.714	0.02845
26.92	66.1337	27.4273	47.2425	44.39	156.321	0.01759	169.002	0.02995
26.94	65.0003	27.4478	54.2217	45.1924	164.898	0.01626	144.823	0.03026
26.96	54.0343	27.4682	58.3919	51.2161	170.896	0.01925	138.952	0.03038
26.98	42.6947	27.4887	52.8503	60.9391	162.345	0.01991	146.576	0.03008
27	35.124	27.5092	41.4047	71.0018	141.394	0.02124	151.908	0.03044
27.02	31.4009	27.5296	31.7003	72.6776	122.608	0.01958	144.307	0.02911
27.04	30.8774	27.5501	25.6562	63.5379	118.075	0.01792	125.683	0.02833
27.06	33.3503	27.5705	22.2875	50.1936	128.749	0.01493	108.984	0.02809
27.08	39.4403	27.591	20.3632	38.3739	147.77	0.01493	104.956	0.02815
27.1	50.697	27.6115	18.8716	30.6576	159.135	0.01427	114.444	0.02701
27.12	68.9363	27.6319	17.6376	26.8597	144.032	0.01227	131.351	0.02647
27.14	93.2347	27.6524	17.1555	25.6768	112.84	0.01526	141.453	0.02598
27.16	115.428	27.6729	18.1349	25.596	86.3925	0.01692	128.029	0.02532
27.18	126.124	27.6933	21.0775	26.3618	69.9206	0.01892	100.302	0.02436
27.2	127.395	27.7138	26.1133	28.7954	60.7399	0.01825	76.7933	0.02442
27.22	119.228	27.7342	31.8877	33.3527	55.4956	0.01925	62.1517	0.02514
27.24	101.401	27.7547	39.5219	46.7897	48.0675	0.01892	49.3294	0.02532
27.26	86.8937	27.7752	41.9531	54.0118	46.7536	0.01892	45.7161	0.02574
27.28	83.371	27.7956	40.864	58.2454	49.4228	0.01792	42.7267	0.02617
27.3	87.9453	27.8161	37.3277	53.9139	57.4423	0.01692	41.5587	0.02544
27.32	91.1447	27.8366	35.8657	45.7897	71.1663	0.01526	43.9313	0.02448
27.34	86.584	27.857	37.2307	41.1161	86.9031	0.01692	51.0598	0.02394
27.36	75.41	27.8775	38.8277	41.2185	98.8281	0.01559	63.2589	0.0231
27.38	65.3907	27.898	39.7056	43.2376	107.709	0.01526	77.2472	0.02268
27.4	62.9733	27.9184	40.7261	44.0127	114.334	0.01593	87.8472	0.0228
27.42	68.6663	27.9389	41.5259	44.7255	111.366	0.01825	95.7411	0.02238
27.44	78.8107	27.9593	40.2187	45.783	101.729	0.01759	101.631	0.0225
27.46	84.872	27.9798	38.8349	46.7779	97.7444	0.01759	98.9922	0.02298
27.48	76.8173	28.0003	40.1517	49.6251	101.464	0.01792	90.4256	0.02244
27.5	60.1813	28.0207	42.7115	54.4676	105.817	0.01991	86.8839	0.02244
27.52	46.076	28.0412	42.0973	55.4055	108.209	0.01892	90.1906	0.02304
27.54	37.291	28.0617	37.1846	51.1094	110.991	0.02025	94.0594	0.02298
27.56	32.3946	28.0821	32.0191	47.963	113.17	0.02357	96.1861	0.0225
27.58	29.5977	28.1026	29.9365	48.4297	109.608	0.02689	98.6583	0.02316
27.6	27.4296	28.123	30.8871	49.5945	105.836	0.03187	100.596	0.02364
27.62	25.636	28.1435	33.9865	50.7154	109.425	0.03752	97.4289	0.02352
27.64	24.9352	28.164	39.3772	55.3764	116.401	0.04018	94.0767	0.0234
27.66	26.3588	28.1844	48.2439	64.8952	114.728	0.03885	97.2667	0.02334
27.68	30.6359	28.2049	59.6489	76.0103	101.339	0.0435	103.468	0.02298
27.7	37.9553	28.2253	65.5293	80.4497	87.2613	0.03985	101.98	0.02226
27.72	46.3483	28.2458	59.7044	74.3542	81.5856	0.03852	90.0789	0.02159
27.74	52.7083	28.2663	49.8974	66.3642	84.1762	0.03353	77.5656	0.02111
27.76	57.4447	28.2867	44.4794	61.6415	92.6231	0.03387	72.5206	0.02087
27.78	60.9783	28.3072	45.2775	61.6142	107.314	0.02656	74.8233	0.02003
27.8	59.3953	28.3277	50.2731	68.1951	131.479	0.02357	82.3317	0.01919
27.82	54.2553	28.3481	56.4403	76.897	162.561	0.01958	95.3906	0.01877
27.84	52.1303	28.3686	58.2355	78.1951	178.586	0.01792	116.87	0.01907
27.86	54.1143	28.3891	52.3692	71.1897	162.712	0.01759	144.498	0.01955
27.88	56.4357	28.4095	41.9898	59.613	135.985	0.01659	158.743	0.02159
27.9	57.7117	28.43	30.9926	45.5046	121.219	0.01626	144.633	0.02394
27.92	59.195	28.4504	22.6253	33.0533	123.394	0.01958	120.876	0.02568
27.94	60.3573	28.4709	17.3691	24.5198	137.009	0.02324	107.751	0.02592
27.96	58.4573	28.4914	14.5983	19.4423	153.816	0.01991	109.684	0.02568
27.98	56.446	28.5118	13.6137	17.0134	158.709	0.01925	121.786	0.02388
28	58.36	28.5323	13.9007	16.649	142.721	0.02157	136.726	0.02189
28.02	62.0807	28.5528	15.1051	17.9191	114.434	0.02157	141.074	0.02027
28.04	61.188	28.5732	16.7819	20.2107	84.4638	0.01726	126.863	0.01943
28.06	54.0473	28.5937	17.419	21.4523	61.6607	0.01858	101.719	0.01859
28.08	46.5393	28.6141	16.3253	20.0868	47.3358	0.01925	75.0789	0.01786
28.1	43.5123	28.6346	15.2493	17.7491	39.7846	0.01892	54.8095	0.01732
28.12	44.894	28.6551	15.2979	15.9912	37.1013	0.01892	42.0763	0.01756
28.14	49.399	28.6755	15.9519	14.6369	37.8833	0.02124	35.3641	0.01811
28.16	57.2343	28.696	16.3668	13.1491	41.1658	0.02456	32.9789	0.01913
28.18	70.122	28.7165	15.1532	12.144	45.7355	0.03021	33.6741	0.02069
28.2	86.699	28.7369	10.9431	13.8564	44.4913	0.0332	40.6538	0.02268
28.22	95.246	28.7574	10.0821	16.6074	41.5588	0.03287	42.1971	0.024
28.24	86.7797	28.7779	9.88707	19.3486	41.6911	0.03819	39.5478	0.02526
28.26	72.5253	28.7983	9.56407	19.8681	43.4734	0.03885	36.9412	0.02731
28.28	64.6503	28.8188	9.01307	17.9961	44.6043	0.04151	37.0588	0.02953
28.3	65.8103	28.8392	8.67567	15.2128	41.2969	0.04251	38.6431	0.03074
28.32	73.0713	28.8597	8.8176	12.74	34.8873	0.04284	39.6483	0.03146
28.34	82.0353	28.8802	9.56993	11.2443	29.8233	0.03885	36.7083	0.0317
28.36	84.6447	28.9006	11.1455	10.829	27.4765	0.03387	31.0109	0.02983
28.38	76.118	28.9211	13.7708	11.2348	26.9451	0.02789	26.5096	0.02701
28.4	61.0317	28.9415	17.5645	12.6129	26.0649	0.0249	24.4236	0.02466
28.42	45.0473	28.962	21.9171	15.2327	24.5632	0.02091	23.9512	0.02298
28.44	32.8857	28.9825	24.6143	19.2708	23.6436	0.01858	23.1688	0.02195
28.46	25.2458	29.0029	25.2969	24.2901	24.0305	0.02058	21.8339	0.02304
28.48	21.2185	29.0234	27.132	27.9295	26.0808	0.01925	21.0166	0.02623
28.5	19.7873	29.0439	32.7603	27.7086	30.3748	0.01825	21.3604	0.03074
28.52	20.2044	29.0643	43.4587	26.083	37.5294	0.01892	23.1829	0.03519
28.54	21.9551	29.0848	57.1269	26.3472	47.8682	0.02324	26.9998	0.04012
28.56	24.3923	29.1053	70.2175	30.1058	59.7306	0.02556	33.3595	0.04403
28.58	25.3183	29.1257	76.5798	38.7458	67.0812	0.02855	42.5495	0.04595
28.6	23.7287	29.1462	77.1157	53.9979	68.9412	0.02888	53.0938	0.04565
28.62	22.1647	29.1666	73.2153	76.533	73.9425	0.03054	59.6278	0.04589
28.64	22.2353	29.1871	69.8281	101.472	89.2812	0.03088	61.2811	0.04409
28.66	23.1858	29.2076	69.8792	114.925	118.438	0.02988	65.7267	0.04229
28.68	23.789	29.228	67.479	108.838	159.079	0.02722	79.3611	0.04078
28.7	22.025	29.2485	57.3923	94.9149	195.531	0.02689	105.278	0.04
28.72	18.6066	29.269	44.9993	87.3164	213.248	0.02689	141.403	0.03771
28.74	15.9057	29.2894	36.1367	86.8003	214.741	0.02423	173.806	0.03651
28.76	14.6541	29.3099	32.4033	84.1285	203.879	0.02357	189.554	0.03489
28.78	14.3707	29.3303	33.3354	74.5915	194.447	0.02191	190.881	0.03314
28.8	13.9013	29.3508	37.2713	61.0439	194.589	0.02025	181.226	0.0314
28.82	13.1004	29.3713	42.9737	42.7609	159.817	0.02058	172.968	0.03032
28.84	12.6099	29.3917	44.3507	42.5267	125.308	0.01792	167.027	0.02971
28.86	12.8163	29.4122	48.0376	47.9767	100.628	0.01892	142.06	0.02941
28.88	13.9098	29.4327	55.2077	56.9636	90.2319	0.02191	111.384	0.02917
28.9	16.1999	29.4531	63.103	64.7515	92.8275	0.0229	89.4472	0.02917
28.92	20.0157	29.4736	69.1069	69.1958	103.787	0.02058	80.2061	0.02947
28.94	25.5297	29.4941	73.5179	74.3288	114.433	0.02091	82.5133	0.02881
28.96	31.8563	29.5145	71.9082	82.4058	119.667	0.01958	92.2556	0.02833
28.98	35.7767	29.535	62.9297	89.9003	123.501	0.01526	101.718	0.02821
29	36.7687	29.5554	52.4594	96.75	133.768	0.0136	106.371	0.02737
29.02	39.436	29.5759	43.3678	102.19	153.734	0.01526	109.779	0.02647
29.04	47.6167	29.5964	35.6351	101.344	175.72	0.01593	118.905	0.02605
29.06	63.1667	29.6168	30.8059	90.8924	192.439	0.01427	136.653	0.0249
29.08	84.842	29.6373	28.9711	73.5639	204.722	0.01692	156.196	0.02358
29.1	104.283	29.6578	27.9624	58.7924	200.239	0.01858	171.057	0.02352
29.12	113.732	29.6782	26.1159	50.6294	175.238	0.01858	181.975	0.0231
29.14	114.528	29.6987	24.9977	46.9697	146.081	0.01892	177.991	0.02292
29.16	108.736	29.7191	26.2169	44.9954	120.764	0.01825	155.767	0.02424
29.18	103.705	29.7396	30.0491	45.2267	99.2313	0.01659	129.85	0.02586
29.2	103.781	29.7601	34.632	47.3703	85.7837	0.01726	107.346	0.02701
29.22	100.216	29.7805	35.9849	46.8794	80.6744	0.01626	88.2056	0.02809
29.24	85.236	29.801	34.5085	41.0985	77.8656	0.01825	76.2522	0.02893
29.26	66.8307	29.8214	34.9635	34.4982	72.7237	0.02257	71.7106	0.02869
29.28	53.6683	29.8419	39.8521	30.6867	69.61	0.02456	69.2139	0.02791
29.3	48.1237	29.8624	48.6667	30.3382	73.005	0.02589	64.6433	0.02707
29.32	49.508	29.8828	56.0323	33.8633	83.6762	0.02955	61.8756	0.02713
29.34	55.3533	29.9033	55.6367	41.9306	96.4381	0.0352	64.8933	0.02767
29.36	61.031	29.9238	51.1374	55.3606	100.206	0.04251	74.3789	0.02893
29.38	63.8223	29.9442	49.1993	73.5748	96.0944	0.05247	85.7228	0.03122
29.4	65.8673	29.9647	52.8026	90.4218	97.3612	0.06277	89.0717	0.0338
29.42	71.343	29.9852	62.4889	97.0551	110.974	0.06775	85.4172	0.03585
29.44	81.9917	30.0056	74.5919	96.8991	135.52	0.06543	86.5433	0.0385
29.46	93.7173	30.0261	82.5933	94.3639	156.031	0.05878	98.6439	0.04102
29.48	102.634	30.0465	86.2711	89.6218	154.929	0.05048	120.462	0.04301
29.5	109.185	30.067	92.9207	84.2809	142.4	0.03819	138.694	0.04499
29.52	106.794	30.0875	104.153	77.2645	137.003	0.03021	137.714	0.04674
29.54	93.46	30.1079	106.951	73.8179	147.037	0.02523	126.578	0.04698
29.56	77.91	30.1284	78.7764	96.1215	207.713	0.02124	130.699	0.04692
29.58	64.4077	30.1488	64.0044	117.943	229.994	0.01858	154.676	0.04565
29.6	52.9233	30.1693	51.4983	131.875	240.235	0.01726	184.633	0.04325
29.62	45.7513	30.1898	44.3853	122.28	258.752	0.01726	204.439	0.04096
29.64	43.0263	30.2102	43.8499	99.9839	290.029	0.01659	213.542	0.03795
29.66	41.5283	30.2307	50.0886	81.2164	297.821	0.0146	230.002	0.03398
29.68	38.786	30.2512	62.1801	68.0688	263.762	0.01626	257.804	0.0308
29.7	37.1253	30.2716	75.9697	61.4321	219.365	0.01692	264.729	0.02785
29.72	38.936	30.2921	85.073	63.7121	178.23	0.0146	234.456	0.02442
29.74	44.6273	30.3126	83.3654	75.8024	143.405	0.01327	194.991	0.02262
29.76	51.4337	30.333	71.8987	95.7064	123.597	0.0146	158.427	0.02135
29.78	53.443	30.3535	57.9671	112.737	122.107	0.01161	127.471	0.02039
29.8	51.2503	30.374	45.817	112.601	139.479	0.0126	109.864	0.02033
29.82	51.926	30.3944	36.2063	99.857	173.15	0.01393	108.539	0.02063
29.84	59.1863	30.4149	29.8433	85.4254	211.549	0.01659	123.982	0.02093
29.86	72.2773	30.4353	26.6144	70.1173	236.899	0.01593	153.911	0.02165
29.88	83.2163	30.4558	26.4129	55.0176	232.144	0.01626	188.044	0.02256
29.9	82.6287	30.4763	29.5695	43.6209	200.213	0.01393	210.577	0.02322
29.92	75.9467	30.4967	36.9305	37.0176	161.418	0.01227	206.35	0.02418
29.94	73.0683	30.5172	49.4729	34.9051	127.584	0.00995	177.967	0.02496
29.96	78.4197	30.5376	65.2119	37.083	100.822	0.01194	143.483	0.02611
29.98	92.8053	30.5581	79.3399	43.8224	83.1031	0.01227	113.408	0.02749
30	110.78	30.5786	79.5287	55.4879	74.1119	0.01427	89.6194	0.02893
30.02	122.663	30.599	65.0758	70.4885	73.5506	0.01692	73.8694	0.03098
30.04	128.125	30.6195	48.6607	84.6321	82.3406	0.01991	65.8772	0.03278
30.06	138.001	30.64	37.5816	97.4197	102.839	0.02423	65.3783	0.03405
30.08	154.682	30.6604	32.4765	104.185	137.765	0.02789	73.1917	0.03459
30.1	158.838	30.6809	32.3233	95.68	184.692	0.02922	91.4122	0.03465
30.12	140.673	30.7014	35.7177	78.067	224.706	0.03187	122.458	0.0335
30.14	116.995	30.7218	40.1563	60.5197	225.24	0.03088	164.171	0.0314
30.16	95.056	30.7423	44.6323	47.9652	184.307	0.02922	199.738	0.02935
30.18	76.4827	30.7627	48.7007	42.3646	137.816	0.02456	200.213	0.02713
30.2	65.9187	30.7832	48.9401	43.5106	106.438	0.02324	163.828	0.02532
30.22	65.1237	30.8037	44.4689	50.5951	91.9794	0.02058	122.503	0.02412
30.24	74.389	30.8241	36.9657	60.3897	91.5456	0.01759	94.6117	0.02394
30.26	92.3467	30.8446	30.4499	66.013	101.159	0.01493	81.7594	0.02388
30.28	112.826	30.8651	27.6284	63.9324	113.73	0.01825	81.3739	0.0243
30.3	126.346	30.8855	28.7852	56.8542	126.407	0.01792	89.9194	0.02436
30.32	123.81	30.906	32.497	50.8894	137.929	0.01626	101.093	0.02412
30.34	106.78	30.9264	35.2001	49.6764	138.607	0.02224	112.362	0.02352
30.36	86.0897	30.9469	34.1324	50.9285	125.944	0.02789	122.604	0.02262
30.38	68.045	30.9674	29.7709	50.1654	104.694	0.02955	123.207	0.02183
30.4	53.7717	30.9878	25.0213	45.9576	86.24	0.0342	111.951	0.02135
30.42	44.3217	31.0083	22.1947	38.917	78.2488	0.04417	93.0611	0.02093
30.44	39.5263	31.0287	21.0087	32.5927	81.525	0.04981	76.6578	0.02111
30.46	39.227	31.0492	20.4895	28.1075	92.0375	0.05148	69.5544	0.02123
30.48	43.915	31.0697	21.0835	24.6503	99.6931	0.05181	72.4667	0.02129
30.5	54.8473	31.0901	23.9089	22.4064	96.6694	0.04915	81.8111	0.02123
30.52	73.4747	31.1106	29.2909	22.1726	84.3169	0.04251	88.6161	0.02141
30.54	98.5027	31.1311	36.5537	24.5263	70.865	0.0342	85.9283	0.02123
30.56	119.843	31.1515	43.9945	37.9558	59.5004	0.02789	62.9911	0.02141
30.58	120.128	31.172	41.8607	46.653	58.0299	0.02722	55.875	0.02069
30.6	98.297	31.1925	39.1499	50.4964	59.7122	0.02955	52.8893	0.02015
30.62	73.502	31.2129	36.1567	48.9564	67.7144	0.02755	51.5822	0.02009
30.64	56.767	31.2334	32.5669	46.2961	82.9575	0.02955	53.0776	0.02015
30.66	49.0557	31.2538	30.7461	44.1385	103.527	0.03121	60.1906	0.02021
30.68	48.8243	31.2743	32.0629	44.2276	120.798	0.03021	73.74	0.02195
30.7	53.9517	31.2948	35.3146	46.2203	124.601	0.02523	92.0239	0.02358
30.72	60.656	31.3152	38.7086	47.1612	118.558	0.02689	107.376	0.02406
30.74	67.417	31.3357	43.522	48.2173	110.88	0.0249	110.756	0.02472
30.76	73.5623	31.3562	50.5722	52.0024	102.403	0.02357	105.384	0.02538
30.78	73.924	31.3766	57.6604	56.9124	92.2356	0.02224	98.56	0.02442
30.8	67.1703	31.3971	64.5846	61.7112	87.0787	0.02224	91.0244	0.0237
30.82	55.8367	31.4175	70.0525	67.3139	90.8081	0.01958	81.9872	0.02328
30.84	45.9947	31.438	68.2474	73.4206	100.017	0.01792	77.4033	0.02268
30.86	41.7327	31.4585	62.7627	82.0542	109.63	0.01659	80.7183	0.0225
30.88	43.48	31.4789	62.147	94.1555	123.263	0.01858	88.9044	0.0234
30.9	49.0867	31.4994	67.5867	104.214	143.23	0.02091	97.4489	0.02412
30.92	53.1697	31.5199	72.6192	106.126	163.305	0.02324	109.567	0.02514
30.94	51.557	31.5403	72.5031	104.488	182.916	0.02623	127.316	0.0258
30.96	44.969	31.5608	73.6838	98.2903	198.402	0.02589	145.16	0.02574
30.98	37.7947	31.5813	80.1278	87.6976	193.289	0.0229	162.592	0.02514
31	33.525	31.6017	87.2833	82.5803	177.756	0.01991	176.357	0.0246
31.02	31.7336	31.6222	93.4697	88.3518	176.012	0.01892	171.813	0.0246
31.04	30.9493	31.6426	98.004	104.21	191.418	0.01659	158.005	0.02532
31.06	31.8465	31.6631	95.6611	123.127	205.671	0.01792	156.455	0.02629
31.08	36.1143	31.6836	90.6515	138.388	205.343	0.01858	170.149	0.02827
31.1	44.244	31.704	84.2993	145.462	208.686	0.01991	182.819	0.03032
31.12	55.2143	31.7245	78.8461	140.626	226.937	0.02091	182.527	0.03164
31.14	64.4257	31.7449	61.5838	125.825	247.202	0.02025	185.499	0.03278
31.16	66.4537	31.7654	50.021	100.788	264.724	0.01858	201.722	0.03453
31.18	63.2307	31.7859	45.5614	74.7821	277.566	0.01759	219.736	0.03471
31.2	59.136	31.8063	45.9968	56.0758	270.93	0.01526	235.31	0.03441
31.22	54.6147	31.8268	46.7024	45.7161	256.742	0.01393	246.725	0.03435
31.24	49.1923	31.8473	43.4621	42.1615	238.751	0.0126	240.827	0.03344
31.26	46.442	31.8677	37.7739	43.5658	200.792	0.0136	228.215	0.03122
31.28	48.431	31.8882	32.3783	48.1033	156.831	0.01626	212.223	0.02971
31.3	53.3427	31.9087	27.3381	53.647	127.385	0.01726	178.482	0.02809
31.32	58.4693	31.9291	23.6091	54.8821	116.028	0.01726	139.406	0.02623
31.34	65.74	31.9496	22.1962	49.2594	117.137	0.02058	113.231	0.0246
31.36	76.3893	31.97	23.2156	41.2573	118.934	0.02157	103.136	0.02436
31.38	87.096	31.9905	26.5368	35.5933	110.682	0.0239	104.122	0.02388
31.4	97.555	32.011	31.5628	33.3718	96.1963	0.02722	105.719	0.02364
31.42	105.814	32.0314	35.6346	33.3112	82.4556	0.02855	98.3839	0.02304
31.44	103.088	32.0519	35.0632	33.7955	69.62	0.02789	85.5078	0.0231
31.46	94.803	32.0724	31.6754	35.6291	60.1236	0.02755	73.2939	0.02177
31.48	93.873	32.0928	29.6644	39.5815	56.5256	0.0229	61.8844	0.02093
31.5	102.09	32.1133	30.5877	42.7948	67.5794	0.02357	50.2449	0.02081
31.52	109.691	32.1337	30.7305	41.5036	80.3787	0.02157	52.5524	0.02141
31.54	109.516	32.1542	31.0422	40.1021	90.7481	0.0239	60.0706	0.02171
31.56	111.299	32.1747	32.1346	40.09	89.2931	0.02456	71.4478	0.02286
31.58	121.033	32.1951	35.8981	43.2015	80.6656	0.02589	80.665	0.02376
31.6	131.841	32.2156	44.3049	48.8288	75.5444	0.02689	79.3717	0.02418
31.62	141.186	32.2361	57.365	55.9064	76.2025	0.02789	71.7028	0.02424
31.64	148.035	32.2565	69.6538	60.8485	77.8956	0.02789	67.1506	0.02454
31.66	144.496	32.277	70.4445	58.547	78.2594	0.03021	67.7356	0.02478
31.68	136.929	32.2974	60.9496	53.4106	79.0531	0.03154	69.2406	0.02502
31.7	127.334	32.3179	52.4337	52.4149	81.835	0.03586	69.5639	0.02496
31.72	107.089	32.3384	50.3452	58.5346	91.4194	0.03918	70.2694	0.02508
31.74	83.6433	32.3588	55.7334	71.5764	112.828	0.04118	72.7422	0.02424
31.76	67.9387	32.3793	68.6927	87.9106	146.088	0.03985	81.2617	0.02376
31.78	61.8817	32.3998	88.8861	102.035	177.382	0.04317	100.292	0.02358
31.8	62.473	32.4202	113.554	112.298	179.396	0.03785	72.142	0.02358
31.82	63.4313	32.4407	140.227	117.755	133.529	0.03553	88.5907	0.02376
31.84	59.0303	32.4612	150.146	108.891	128.211	0.03287	76.65	0.02472
31.86	51.3047	32.4816	166.427	103.578	141.933	0.03154	65.9404	0.02502
31.88	43.9763	32.5021	168.333	110.257	174.935	0.02922	63.3139	0.02502
31.9	37.1307	32.5225	143.491	129.14	226.36	0.02589	70.0901	0.02484
31.92	32.0659	32.543	113.562	159.105	289.18	0.0239	86.3876	0.02406
31.94	30.147	32.5635	94.4763	189.262	336.971	0.02124	111.783	0.0234
31.96	31.5315	32.5839	82.9466	192.106	357.106	0.01892	89.2531	0.02244
31.98	36.0423	32.6044	68.7891	164.636	382.366	0.0146	86.6694	0.02105
32	42.8687	32.6249	52.2183	131.707	423.829	0.0136	91.8482	0.01979
32.02	48.399	32.6453	38.8693	103.086	428.683	0.0146	98.3451	0.01853
32.04	47.623	32.6658	30.0875	80.1942	365.418	0.01559	109.009	0.0172
32.06	43.0217	32.6862	25.0706	65.3279	289.201	0.01493	110.258	0.01648
32.08	40.2903	32.7067	22.8246	55.5224	240.596	0.01559	93.9861	0.01582
32.1	40.6413	32.7272	22.7042	46.9679	211.234	0.01626	89.2595	0.01552
32.12	41.5443	32.7476	24.5235	40.7555	175.181	0.01427	74.2581	0.01612
32.14	41.7383	32.7681	27.3751	38.3751	132.981	0.01161	104.313	0.01624
32.16	42.1617	32.7886	28.3426	38.6949	98.9856	0.01161	86.5089	0.016
32.18	43.6453	32.809	25.4881	37.9455	76.6219	0.00961	65.6694	0.01624
32.2	48.757	32.8295	21.2185	33.4306	63.8456	0.01061	87.9872	0.01594
32.22	60.175	32.8499	17.8043	27.7662	58.1258	0.01094	68.1083	0.01474
32.24	77.9133	32.8704	15.896	23.3433	57.8192	0.01227	56.7517	0.0142
32.26	94.604	32.8909	15.4401	20.4003	62.4524	0.01427	51.6674	0.01402
32.28	95.678	32.9113	16.3465	18.8941	69.7144	0.01626	51.3948	0.01408
32.3	82.782	32.9318	18.4964	18.8869	72.1781	0.01559	55.5132	0.01468
32.32	71.2157	32.9523	21.6145	20.1929	64.9087	0.01526	61.9683	0.01588
32.34	68.379	32.9727	25.5921	22.1774	54.0358	0.01626	64.1583	0.01678
32.36	75.6973	32.9932	30.8864	23.5298	45.3409	0.01559	57.6967	0.0178
32.38	93.2987	33.0136	38.2085	24.4528	40.4812	0.01427	48.0318	0.01865
32.4	120.725	33.0341	48.6147	25.7733	39.3203	0.01526	40.3031	0.01925
32.42	154.229	33.0546	59.8727	28.4936	41.6284	0.01792	35.9833	0.01967
32.44	179.718	33.075	67.4351	34.1406	47.1036	0.01858	34.9513	0.01997
32.46	190.456	33.0955	69.4945	43.7588	55.0441	0.01759	37.003	0.02039
32.48	203.928	33.116	66.0649	56.8558	65.1737	0.01991	41.8698	0.02009
32.5	226.042	33.1364	62.8696	71.9442	78.6562	0.01858	48.9281	0.01985
32.52	228.631	33.1569	63.0149	86.6749	97.3031	0.01792	57.9322	0.01895
32.54	194.89	33.1773	60.0357	95.5491	123.804	0.01626	69.9167	0.01823
32.56	154.24	33.1978	50.2838	96.01	152.474	0.01858	86.4917	0.0172
32.58	128.318	33.2183	39.0003	91.9845	171.732	0.01659	110.048	0.01672
32.6	112.658	33.2387	30.0687	81.5806	176.977	0.01892	135.532	0.01582
32.62	93.4297	33.2592	24.6897	66.5618	168.243	0.02025	152.651	0.01588
32.64	70.923	33.2797	22.7601	54.9455	160.106	0.0229	157.313	0.01582
32.66	52.7923	33.3001	23.8347	48.8336	160.476	0.02224	149.549	0.01576
32.68	40.865	33.3206	27.4836	47.633	152.889	0.02456	142.316	0.01564
32.7	34.051	33.3411	32.8304	50.583	128.054	0.02456	142.645	0.016
32.72	31.0004	33.3615	39.0621	55.2233	99.3194	0.02324	135.901	0.01588
32.74	30.8369	33.382	45.1545	55.5055	76.5738	0.02224	113.826	0.016
32.76	33.3079	33.4024	48.4304	47.9197	62.8756	0.02357	88.2839	0.01612
32.78	37.181	33.4229	48.0049	38.153	57.9614	0.02124	68.0656	0.01642
32.8	38.495	33.4434	47.2455	31.3955	60.6982	0.01991	55.8894	0.01678
32.82	34.618	33.4638	46.1205	28.7395	69.9906	0.01858	51.5213	0.01744
32.84	28.8191	33.4843	42.4035	29.574	83.6069	0.01626	53.9539	0.01768
32.86	24.1818	33.5048	36.2096	32.7146	99.4769	0.0126	62.2139	0.01738
32.88	21.59	33.5252	31.1247	37.9682	114.992	0.01393	74.3172	0.01696
32.9	20.9708	33.5457	30.0741	45.1418	123.334	0.0126	88.4239	0.0163
32.92	22.2018	33.5661	33.7325	51.4151	122.251	0.01526	102.215	0.01534
32.94	25.1219	33.5866	40.8179	53.6109	120.317	0.01559	109.631	0.01462
32.96	29.3569	33.6071	46.9932	53.4449	117.452	0.01493	108.667	0.01474
32.98	34.7593	33.6275	46.4341	54.0418	107.986	0.01427	106.948	0.0148
33	41.95	33.648	38.7931	55.3491	92.2125	0.01393	104.402	0.01474
33.02	51.895	33.6684	30.1008	55.0294	79.2631	0.01194	95.9878	0.01504
33.04	66.0287	33.6889	24.5382	49.3867	76.5875	0.01327	81.9667	0.01564
33.06	81.3193	33.7094	22.8715	39.8252	85.9044	0.01626	70.4561	0.01552
33.08	91.5907	33.7298	24.4462	31.5321	103.948	0.01559	68.0778	0.01582
33.1	94.3877	33.7503	27.8142	26.6599	118.251	0.01526	92.3983	0.01672
33.12	89.7297	33.7708	24.7493	29.1131	98.7919	0.01427	106.377	0.01732
33.14	85.3897	33.7912	19.7703	32.0645	76.6556	0.01061	105.112	0.0178
33.16	85.587	33.8117	15.5009	32.8433	62.4898	0.00729	87.815	0.01895
33.18	81.5407	33.8321	12.8513	29.8421	58.2454	0.00829	68.1383	0.01919
33.2	68.2957	33.8526	11.5516	24.3367	62.2554	0.00961	55.5464	0.01859
33.22	52.9703	33.8731	11.0427	19.4501	69.2256	0.01028	51.7737	0.01762
33.24	40.8393	33.8935	11.0665	16.3422	70.8325	0.01161	55.3382	0.01618
33.26	33.5337	33.914	11.555	14.7982	63.0275	0.01327	61.5339	0.01438
33.28	30.9128	33.9345	11.9044	14.585	50.3477	0.01128	62.9622	0.01329
33.3	32.3724	33.9549	12.1264	15.5397	39.4751	0.00895	56.0244	0.01275
33.32	37.3283	33.9754	13.0762	18.2024	32.7275	0.00961	44.7536	0.01281
33.34	44.5903	33.9959	15.6116	23.2227	29.4177	0.0126	35.0889	0.01311
33.36	53.0543	34.0163	19.7691	30.317	28.1217	0.01161	29.0911	0.01353
33.38	61.329	34.0368	24.3991	36.27	28.1824	0.01393	26.1491	0.01359
33.4	65.7783	34.0572	27.2372	35.6976	29.4264	0.01327	24.9971	0.01359
33.42	65.2003	34.0777	26.4231	30.4033	30.3161	0.01128	25.0511	0.01347
33.44	64.169	34.0982	23.7239	26.2286	30.8814	0.00795	26.1568	0.01335
33.46	62.641	34.1186	22.6218	25.4916	33.3002	0.00895	26.9477	0.01347
33.48	57.5927	34.1391	24.4695	28.0403	39.7569	0.00862	27.4502	0.01414
33.5	49.18	34.1596	28.8646	32.6949	50.3445	0.01194	29.6002	0.01492
33.52	42.2737	34.18	33.803	35.7703	62.1356	0.01294	35.3395	0.01582
33.54	40.8467	34.2005	35.8162	33.4648	69.3631	0.01559	44.7507	0.0169
33.56	45.8157	34.221	30.5077	28.8024	67.29	0.01593	55.2317	0.01805
33.58	55.439	34.2414	31.5947	26.1708	60.4161	0.01393	61.6561	0.01889
33.6	63.8263	34.2619	34.5674	26.4956	57.6094	0.0126	59.8133	0.01961
33.62	63.067	34.2823	36.0593	29.5622	62.3147	0.01094	53.7032	0.02033
33.64	52.689	34.3028	34.2741	34.9261	73.5075	0.00762	51.2083	0.02087
33.66	40.883	34.3233	32.8853	39.7167	86.0837	0.00829	55.3908	0.02081
33.68	33.3279	34.3437	35.1183	40.5715	91.2106	0.01028	65.34	0.02069
33.7	31.0642	34.3642	40.1319	37.5242	90.0931	0.01061	76.5189	0.02021
33.72	33.2029	34.3847	43.5308	34.0455	93.3031	0.01094	81.0761	0.01925
33.74	36.9203	34.4051	43.1027	33.9582	102.082	0.01327	80.0828	0.01841
33.76	37.7773	34.4256	39.5594	38.4439	106.487	0.01393	82.9361	0.01792
33.78	33.6147	34.446	35.4889	45.3924	101.216	0.01227	90.7394	0.01774
33.8	26.8521	34.4665	34.1689	50.033	97.1144	0.01327	94.6556	0.01817
33.82	21.0534	34.487	34.6434	51.6894	103.709	0.01493	89.9694	0.01877
33.84	17.4547	34.5074	33.4076	52.7433	118.514	0.0146	86.3239	0.01943
33.86	15.6894	34.5279	29.6301	52.6176	128.552	0.0146	92.1856	0.01967
33.88	14.9983	34.5483	24.9181	51.1609	127.287	0.01526	105.346	0.01943
33.9	15.0306	34.5688	20.7126	51.4242	116.824	0.0136	114.268	0.01835
33.92	15.6941	34.5893	17.017	51.7673	104.803	0.01493	113.144	0.01786
33.94	16.1686	34.6097	14.3204	47.3454	100.905	0.01593	103.843	0.01738
33.96	16.4701	34.6302	13.1273	39.167	102.306	0.01427	93.1583	0.01798
33.98	17.7601	34.6507	13.3937	31.7373	98.6569	0.01659	89.6933	0.01889
34	21.2037	34.6711	15.7275	23.8879	73.5863	0.01858	87.695	0.02057
34.02	26.8504	34.6916	15.4288	22.5005	61.1669	0.01759	77.7789	0.02171
34.04	33.139	34.7121	15.0375	22.6322	50.2533	0.01958	65.41	0.02268
34.06	36.9937	34.7325	15.7767	23.7858	42.29	0.01991	54.3706	0.02262
34.08	35.888	34.753	17.8067	24.2222	38.7666	0.01858	44.6696	0.02202
34.1	32.2219	34.7734	21.0034	24.207	39.5531	0.01792	37.5911	0.02111
34.12	30.725	34.7939	25.2123	25.3288	43.4444	0.01925	34.4592	0.02021
34.14	33.2345	34.8144	30.4085	27.2681	46.4453	0.01659	35.1583	0.01913
34.16	39.204	34.8348	37.2089	29.6022	45.5632	0.01726	38.6172	0.01859
34.18	45.9113	34.8553	43.8832	33.0742	44.4076	0.01526	41.2847	0.01853
34.2	48.6457	34.8758	45.9348	37.897	46.5906	0.01393	40.5007	0.01865
34.22	48.0497	34.8962	42.2827	44.0906	52.5856	0.01061	39.4734	0.01907
34.24	49.7617	34.9167	35.7753	51.7142	62.0257	0.00862	41.4138	0.01967
34.26	54.4437	34.9372	72.8023	59.9539	74.455	0.00862	46.7427	0.01961
34.28	56.7933	34.9576	113.254	62.6418	89.8	0.00995	55.1339	0.01943
34.3	53.9817	34.9781	199.177	55.6373	109.882	0.01028	66.1822	0.01889
34.32	51.7943	34.9985	244.972	45.4758	129.593	0.01161	79.8222	0.0172
34.34	55.3113	35.019	206.777	37.8215	135.651	0.01327	97.6733	0.01558
34.36	63.2077	35.0395	121.996	32.7555	124.866	0.01094	115.193	0.01456
34.38	68.561	35.0599	73.6836	30.4342	105.649	0.00928	120.579	0.01408
34.4	67.8867	35.0804	23.9977	31.9597	89.9944	0.00895	110.992	0.01395
34.42	62.306	35.1009	18.2309	37.3039	84.4519	0.00995	93.91	0.0151
34.44	55.895	35.1213	14.4753	45.0827	88.1937	0.00995	79.995	0.01618
34.46	53.816	35.1418	12.3205	49.6333	98.4325	0.01327	75.0683	0.01678
34.48	54.5633	35.1622	11.1499	45.0703	110.638	0.01526	78.3944	0.01672
34.5	52.617	35.1827	23.4057	35.5927	110.269	0.01692	87.4956	0.01654
34.52	46.6673	35.2032	36.2341	27.4134	92.5969	0.01327	98.3444	0.01612
34.54	39.246	35.2236	53.1372	22.4138	70.8681	0.0136	98.0167	0.01588
34.56	32.6224	35.2441	22.8076	19.7891	53.8379	0.01493	82.3083	0.01618
34.58	26.8018	35.2645	9.3916	17.578	42.7474	0.01294	62.9939	0.0163
34.6	22.5547	35.285	9.22047	15.1469	36.3841	0.01128	47.8559	0.01666
34.62	20.6755	35.3055	9.5392	13.3039	32.9272	0.01559	37.9977	0.0166
34.64	21.095	35.3259	10.0417	12.4475	31.62	0.01393	32.3414	0.01624
34.66	23.1703	35.3464	10.7069	12.5221	32.0037	0.00961	29.2686	0.01582
34.68	24.7708	35.3669	11.8697	13.2683	31.9207	0.0136	28.1067	0.01618
34.7	24.3004	35.3873	13.7972	14.3337	29.8538	0.01526	28.4477	0.01636
34.72	23.6841	35.4078	16.9172	15.6973	27.7346	0.01559	28.3739	0.01714
34.74	24.8483	35.4282	21.8283	17.8313	27.2292	0.01892	26.5367	0.01811
34.76	28.0456	35.4487	29.2009	20.9112	28.1704	0.02324	24.653	0.01841
34.78	33.0804	35.4692	40.0074	24.8826	29.6544	0.0229	24.2037	0.01786
34.8	39.7093	35.4896	53.7799	30.0123	31.6187	0.0239	25.0403	0.01684
34.82	47.8933	35.5101	65.8461	35.8997	35.0528	0.01991	26.3595	0.01558
34.84	58.604	35.5306	70.316	41.9291	40.7449	0.01726	28.1056	0.0145
34.86	69.116	35.551	64.9607	60.643	64.4619	0.01659	36.2177	0.01402
34.88	72.3473	35.5715	59.2737	78.5948	86.2338	0.01726	44.4077	0.01444
34.9	66.5953	35.5919	53.7596	97.8176	118.147	0.01493	57.2994	0.0157
34.92	56.346	35.6124	47.4007	108.639	158.819	0.01626	76.6522	0.01702
34.94	47.997	35.6329	42.1346	105.922	194.452	0.01692	65.0194	0.01817
34.96	45.041	35.6533	40.2857	92.25	207.652	0.01393	71.1722	0.01949
34.98	47.0367	35.6738	40.8834	78.4664	204.041	0.00995	72.8461	0.01991
35	52.4973	35.6943	42.1435	69.3242	191.837	0.01128	84.5794	0.01991
35.02	59.0067	35.7147	41.6751	61.0712	175.042	0.01128	81.37	0.01979
35.04	58.81	35.7352	38.1238	54.3685	158.759	0.01327	70.5217	0.01991
35.06	49.385	35.7557	34.669	52.1403	139.98	0.01493	55.5933	0.01931
35.08	37.7963	35.7761	33.4635	51.8861	124.429	0.01991	41.1189	0.01901
35.1	28.7136	35.7966	33.4411	49.8852	118.969	0.01825	54.4267	0.01859
35.12	22.7986	35.817	32.3714	48.0855	120.734	0.01825	60.6033	0.01768
35.14	19.4048	35.8375	29.9845	48.4733	124.455	0.01759	75.75	0.01606
35.16	17.5612	35.858	28.6011	50.3488	123.072	0.01659	77.3189	0.01468
35.18	16.864	35.8784	29.3124	52.0446	112.584	0.01327	70.6267	0.01347
35.2	17.0686	35.8989	32.4345	51.3573	102.382	0.0126	69.3972	0.01191
35.22	17.0244	35.9194	38.4358	48.0621	98.8219	0.0136	82.075	0.01089
35.24	15.922	35.9398	45.2501	43.3515	98.7556	0.01094	91.0061	0.01077
35.26	14.7918	35.9603	48.8635	40.203	95.5969	0.01294	87.8417	0.01095
35.28	14.5222	35.9808	46.8887	40.2739	88.5481	0.01327	87.7828	0.01113
35.3	15.0242	36.0012	41.8957	43.0382	84.4625	0.01427	84.975	0.01197
35.32	15.8157	36.0217	35.8859	48.7776	86.5631	0.01427	78.7094	0.01287
35.34	16.8633	36.0421	28.5412	56.5209	95.7831	0.01493	75.0778	0.01305
35.36	18.6948	36.0626	21.9439	59.9646	113.506	0.01161	76.945	0.01347
35.38	21.7306	36.0831	17.8087	55.0048	133.629	0.01094	85.1406	0.01402
35.4	26.6446	36.1035	16.1001	46.6358	144.3	0.01061	100.894	0.01432
35.42	34.3797	36.124	16.3188	38.3045	138.468	0.00895	118.782	0.0148
35.44	45.9913	36.1444	17.9076	31.4748	123.723	0.00928	128.267	0.0154
35.46	63.0117	36.1649	19.2025	26.8958	105.976	0.01161	123.083	0.01546
35.48	84.7033	36.1854	18.1422	24.7925	84.2856	0.01427	109.976	0.0151
35.5	103.708	36.2058	15.6445	25.4192	64.8031	0.01327	94.2006	0.0148
35.52	110.748	36.2263	13.1797	28.0831	52.5914	0.01493	74.9206	0.01402
35.54	108.822	36.2468	11.1309	30.0913	47.5457	0.01726	57.6028	0.01359
35.56	102.313	36.2672	9.87447	28.356	48.1914	0.01726	46.7479	0.01347
35.58	93.356	36.2877	9.49387	24.0269	52.8834	0.01526	42.2629	0.01371
35.6	84.6713	36.3081	9.808	19.7614	56.7073	0.01593	42.8368	0.01438
35.62	74.656	36.3286	10.7801	16.8884	53.5763	0.01759	47.0075	0.01516
35.64	66.362	36.3491	12.5122	15.7162	46.2002	0.01759	50.4064	0.01594
35.66	63.45	36.3695	14.9461	16.0271	38.9213	0.02091	47.6233	0.01666
35.68	64.3913	36.39	18.2716	17.1584	32.871	0.02191	41.0668	0.01678
35.7	66.376	36.4105	22.7526	18.3772	29.1605	0.02722	34.5967	0.01642
35.72	65.6383	36.4309	27.0263	20.0523	28.0366	0.02589	29.2187	0.01654
35.74	60.045	36.4514	28.1977	23.3135	28.9642	0.02423	25.9204	0.01612
35.76	54.6037	36.4719	25.9949	27.9918	31.8349	0.0229	24.9214	0.01534
35.78	52.705	36.4923	24.0407	33.943	44.1377	0.02191	28.2977	0.0154
35.8	52.6697	36.5128	25.5838	35.79	53.9583	0.01925	32.8445	0.0154
35.82	50.985	36.5332	27.76	37.3464	67.1912	0.01825	39.2336	0.01474
35.84	47.2257	36.5537	27.9036	38.4739	79.8119	0.01925	47.9629	0.01462
35.86	45.0467	36.5742	25.7756	40.0679	83.2712	0.01626	59.7256	0.0151
35.88	46.167	36.5946	24.4375	39.6715	76.7662	0.01792	70.9439	0.01558
35.9	51.0843	36.6151	25.5626	36.7409	69.6519	0.01593	74.0189	0.01594
35.92	60.5363	36.6356	28.6393	34.4127	68.5613	0.01526	68.2367	0.01624
35.94	71.269	36.656	32.6711	34.833	72.9619	0.0146	61.9128	0.01654
35.96	76.96	36.6765	36.2279	39.0451	79.1681	0.0136	60.9433	0.01642
35.98	73.8497	36.6969	38.0855	46.8291	79.5775	0.01094	64.855	0.01552
36	65.9857	36.7174	37.0515	54.9603	73.5088	0.01128	70.3717	0.01516
36.02	56.5203	36.7379	32.2663	57.7321	69.6925	0.01227	70.7356	0.01534
36.04	44.9523	36.7583	26.5229	53.3882	72.9013	0.00995	65.3411	0.01492
36.06	34.5617	36.7788	22.6119	44.3997	81.6756	0.00961	61.9489	0.0145
36.08	28.0488	36.7993	20.2971	34.8282	93.1737	0.01061	64.8011	0.01474
36.1	25.3577	36.8197	18.3674	28.2548	103.317	0.01094	72.6006	0.01462
36.12	25.7021	36.8402	17.0035	25.6696	108.615	0.00862	82.8211	0.01414
36.14	28.2045	36.8606	17.2739	26.2368	105.666	0.00928	91.8378	0.0142
36.16	30.2439	36.8811	19.3608	27.5812	92.0194	0.00961	96.5467	0.0145
36.18	28.574	36.9016	22.0283	27.2648	75.64	0.00862	93.9256	0.01432
36.2	24.6401	36.922	23.5742	26.0761	64.4862	0.00829	81.795	0.01389
36.22	20.758	36.9425	23.8431	26.2436	57.8848	0.01128	67.2356	0.01323
36.24	17.5312	36.963	22.6829	27.9713	52.3814	0.0146	57.3211	0.01239
36.26	15.5523	36.9834	20.6798	29.8784	48.4918	0.01526	51.4532	0.01149
36.28	14.9529	37.0039	19.3081	31.473	49.2629	0.01792	46.5613	0.01095
36.3	15.4476	37.0243	18.3958	32.1479	55.2146	0.01792	43.1038	0.01107
36.32	16.9786	37.0448	16.5613	30.5548	62.8219	0.01493	43.7893	0.01179
36.34	19.7067	37.0653	14.2217	26.6969	67.2306	0.01128	49.0797	0.01287
36.36	23.5401	37.0857	12.7655	22.1952	67.9975	0.01128	55.8417	0.01371
36.38	28.7778	37.1062	12.5395	19.0338	64.6887	0.00895	59.7606	0.01456
36.4	35.8353	37.1267	13.0074	17.6188	58.9762	0.01227	60.4422	0.01498
36.42	42.5663	37.1471	18.0374	16.9236	55.0644	0.01493	57.5011	0.01522
36.44	44.4113	37.1676	23.8229	16.6249	52.4624	0.01759	52.4233	0.0151
36.46	40.942	37.188	31.2028	17.694	47.2307	0.01925	48.9461	0.01534
36.48	37.1477	37.2085	35.9985	21.181	40.5586	0.01991	46.6333	0.01552
36.5	36.566	37.229	42.0388	27.8791	36.4055	0.01792	41.9828	0.01552
36.52	38.913	37.2494	55.9801	37.743	35.7609	0.02025	36.0521	0.0154
36.54	42.223	37.2699	79.4795	47.487	37.0954	0.01925	32.3604	0.01546
36.56	42.4413	37.2904	122.731	49.9467	38.9404	0.01692	31.7875	0.0157
36.58	39.2047	37.3108	165.812	44.5582	42.9397	0.01825	32.9737	0.01552
36.6	37.1693	37.3313	121.805	38.2079	51.4866	0.01626	34.6137	0.01594
36.62	38.8807	37.3518	79.3364	35.0352	65.1631	0.01393	38.1687	0.01606
36.64	43.5603	37.3722	35.3447	37.7312	97.1481	0.0136	57.9228	0.016
36.66	49.6927	37.3927	33.4835	38.017	101.666	0.01427	73.235	0.01516
36.68	55.1027	37.4131	30.9421	35.9203	100.014	0.01227	86.3539	0.01492
36.7	57.928	37.4336	29.0215	34.3051	97.8756	0.01427	90.3694	0.01402
36.72	56.3553	37.4541	29.7379	34.4724	97.3713	0.0146	88.9017	0.01365
36.74	49.077	37.4745	32.0969	33.9221	101.257	0.01559	87.0006	0.01305
36.76	40.3413	37.495	33.7298	31.767	104.004	0.01759	86.5522	0.01293
36.78	34.3927	37.5155	35.8289	31.4088	100.799	0.01892	90.0067	0.01263
36.8	30.8719	37.5359	39.7793	35.4594	95.4906	0.01958	92.4483	0.01275
36.82	27.9368	37.5564	42.0677	44.3576	88.2431	0.01958	89.5989	0.01263
36.84	25.8623	37.5768	38.6951	55.6918	82.7656	0.01991	84.8806	0.01287
36.86	26.2736	37.5973	32.4559	62.1203	84.8088	0.01991	78.4383	0.01293
36.88	29.4478	37.6178	28.1107	59.2942	91.5362	0.01958	73.5694	0.01317
36.9	33.505	37.6382	26.8025	51.6533	96.1931	0.01726	75.3856	0.01323
36.92	35.8563	37.6587	26.9719	43.9921	102.179	0.01792	81.3656	0.01359
36.94	36.2653	37.6792	26.4896	38.2615	113.446	0.01792	85.505	0.01395
36.96	34.5007	37.6996	25.7931	34.9309	119.972	0.01692	90.8261	0.01426
36.98	31.454	37.7201	26.3228	33.6779	110.354	0.01692	100.841	0.01408
37	29.3677	37.7405	26.9779	32.6706	92.56	0.01792	106.642	0.01395
37.02	27.98	37.761	26.0914	30.7606	80.1681	0.01825	98.0922	0.01365
37.04	25.1897	37.7815	24.6465	30.2122	76.4375	0.01659	82.2756	0.01329
37.06	21.6312	37.8019	24.6314	32.8085	76.9206	0.01626	71.2606	0.01389
37.08	19.4163	37.8224	25.7765	37.4154	75.545	0.01626	67.9444	0.0145
37.1	19.0725	37.8429	26.3237	40.6682	73.5588	0.01559	68.3739	0.01528
37.12	19.7842	37.8633	27.0975	42.3824	75.0694	0.0136	67.1511	0.01594
37.14	20.7682	37.8838	29.3296	44.6164	76.9375	0.01493	65.3856	0.0169
37.16	22.9012	37.9042	31.4741	45.2506	74.4094	0.01327	66.7283	0.01654
37.18	27.4595	37.9247	32.3555	43.4321	70.2887	0.01327	68.3889	0.01672
37.2	34.7537	37.9452	32.9185	42.2291	70.2456	0.01227	66.1417	0.01678
37.22	43.941	37.9656	33.3035	43.2861	73.5113	0.01327	62.4789	0.01654
37.24	51.8123	37.9861	33.5933	44.9118	75.0719	0.01194	62.4406	0.01558
37.26	54.2217	38.0066	33.4922	45.213	77.2788	0.01194	65.3433	0.01492
37.28	53.341	38.027	32.0642	44.1021	83.6444	0.00995	66.7306	0.01383
37.3	52.2003	38.0475	28.0092	41.5448	89.76	0.01128	68.6922	0.01269
37.32	51.9313	38.068	22.8374	38.5055	92.2738	0.01028	74.3506	0.01227
37.34	54.004	38.0884	21.675	34.9252	93.8794	0.01028	79.7867	0.01239
37.36	55.469	38.1089	19.8986	30.6788	94.9775	0.01094	82.0211	0.01263
37.38	53.7593	38.1293	20.3128	26.0391	95.8037	0.01161	83.4483	0.01293
37.4	50.9283	38.1498	23.022	22.0721	95.5156	0.01028	84.4244	0.01329
37.42	47.063	38.1703	27.52	19.3906	91.4431	0.01028	85.1589	0.01341
37.44	44.1417	38.1907	31.4941	18.0767	79.8787	0.00961	84.9028	0.01323
37.46	45.2313	38.2112	32.1698	18.4272	65.1294	0.01128	81.2828	0.01353
37.48	48.8193	38.2317	29.6975	20.9381	53.9664	0.0126	71.0033	0.01389
37.5	51.303	38.2521	27.0738	25.5884	48.9003	0.0126	57.8928	0.01383
37.52	54.4957	38.2726	26.0808	30.9206	50.0816	0.0136	47.9702	0.01335
37.54	60.5043	38.293	25.1391	35.2282	57.8079	0.01526	43.4669	0.01341
37.56	63.985	38.3135	22.0817	38.2797	70.6356	0.01427	44.517	0.01305
37.58	58.8553	38.334	18.2241	39.0333	81.9694	0.01094	51.3848	0.01275
37.6	49.3653	38.3544	14.1927	33.6412	76.8456	0.0126	72.8617	0.01305
37.62	42.7563	38.3749	14.3835	29.4954	69.3631	0.01194	74.5744	0.01347
37.64	40.7667	38.3954	15.7699	25.3656	66.5312	0.01194	68.3072	0.01365
37.66	41.0243	38.4158	17.9376	21.564	63.8456	0.01194	61.6561	0.01395
37.68	40.2907	38.4363	20.3083	18.9111	55.1261	0.01427	59.1389	0.01408
37.7	39.2313	38.4567	22.0321	17.8261	44.1247	0.0126	56.7517	0.01353
37.72	40.037	38.4772	22.0226	18.4958	36.1721	0.0126	49.0009	0.01353
37.74	41.0333	38.4977	21.2144	21.1379	32.6278	0.01294	39.2219	0.01335
37.76	39.685	38.5181	21.6047	25.706	33.1718	0.0126	32.153	0.01323
37.78	37.4873	38.5386	23.6205	30.7515	37.1257	0.01161	29.0025	0.01341
37.8	37.4643	38.5591	25.9147	33.193	43.3079	0.01294	29.486	0.01432
37.82	39.206	38.5795	28.0605	31.2512	50.0686	0.01128	33.0006	0.01498
37.84	40.0383	38.6	32.0962	27.1772	54.9846	0.00995	38.4959	0.01516
37.86	41.2153	38.6204	38.3407	24.7498	54.9577	0.00862	44.5054	0.01486
37.88	44.6103	38.6409	42.7195	25.6874	52.6528	0.00995	48.8752	0.01408
37.9	47.872	38.6614	41.2224	30.1579	53.7659	0.00928	48.8513	0.01287
37.92	49.2127	38.6818	36.8187	36.9621	59.5146	0.01028	46.8025	0.01143
37.94	50.069	38.7023	33.6653	43.13	66.0575	0.01094	47.7919	0.01095
37.96	50.6547	38.7228	32.4315	47.5685	72.1769	0.01161	52.9018	0.01095
37.98	51.0953	38.7432	31.9783	50.2876	83.6863	0.01028	58.7178	0.01137
38	50.9417	38.7637	30.0731	49.8376	101.495	0.01061	64.1572	0.01191
38.02	48.7697	38.7841	26.3039	45.5464	113.983	0.01227	74.3878	0.01251
38.04	42.602	38.8046	22.8051	38.9	109.713	0.01161	90.2178	0.01251
38.06	34.7357	38.8251	20.4936	33.7152	97.1544	0.01094	101.318	0.01251
38.08	28.7821	38.8455	19.3351	31.5724	88.1612	0.01194	97.5228	0.01245
38.1	26.0802	38.866	19.3241	32.4988	84.6425	0.01128	86.3594	0.01257
38.12	26.7102	38.8865	19.4428	34.7003	83.35	0.00895	78.3656	0.01257
38.14	30.8309	38.9069	19.3545	34.6209	77.9169	0.01094	75.2378	0.01287
38.16	37.6723	38.9274	19.5587	31.4442	67.1675	0.01161	74.0889	0.01275
38.18	43.717	38.9479	19.4853	26.4572	57.1894	0.01128	69.2594	0.01251
38.2	44.7447	38.9683	15.7561	18.2767	47.2932	0.01294	50.8351	0.01215
38.22	40.9843	38.9888	13.471	15.6349	47.2619	0.0146	44.9753	0.01215
38.24	36.9937	39.0092	12.0609	13.2861	47.6004	0.01194	42.0384	0.01221
38.26	35.4833	39.0297	11.6593	11.7923	47.3488	0.0126	42.0106	0.01281
38.28	34.051	39.0502	12.1165	11.4725	47.9311	0.01161	42.3115	0.01395
38.3	29.4006	39.0706	12.8066	12.4556	47.7218	0.01128	42.0878	0.01486
38.32	23.5332	39.0911	13.2251	14.795	43.9601	0.01194	42.6054	0.01576
38.34	19.2918	39.1116	13.9195	18.0519	37.0863	0.01393	42.4193	0.0166
38.36	17.4015	39.132	15.3931	20.5025	30.5696	0.0126	39.0756	0.01696
38.38	17.6916	39.1525	16.8907	20.1472	26.5482	0.01327	32.9656	0.01618
38.4	19.8004	39.1729	16.8819	17.6838	25.403	0.01227	27.173	0.0157
38.42	23.0975	39.1934	15.6555	15.0923	26.7067	0.0126	23.5984	0.01492
38.44	26.7032	39.2139	14.6883	13.5045	28.6747	0.01294	22.5804	0.01365
38.46	29.3251	39.2343	14.5425	12.7715	29.8684	0.01892	23.7393	0.01275
38.48	29.3108	39.2548	14.8675	12.5834	31.8486	0.01958	25.4887	0.01263
38.5	28.0815	39.2752	15.6981	13.0771	36.0512	0.02091	26.5497	0.01245
38.52	28.6751	39.2957	17.6588	14.6509	40.322	0.02058	28.3099	0.01257
38.54	31.7411	39.3162	21.4852	17.932	40.2969	0.02157	32.0455	0.01293
38.56	35.2307	39.3366	27.8904	23.3624	36.7997	0.01991	35.8418	0.01353
38.58	38.4943	39.3571	36.8533	30.4797	34.0411	0.02257	35.8195	0.01402
38.6	44.6327	39.3776	45.7832	36.8997	33.6253	0.02091	32.7108	0.01426
38.62	54.1307	39.398	50.7611	37.9364	34.5521	0.01991	30.2587	0.0142
38.64	60.7907	39.4185	51.4192	34.38	36.9211	0.01858	29.8891	0.0145
38.66	58.5137	39.4389	51.2145	32.3485	42.5126	0.02025	30.713	0.0142
38.68	51.8157	39.4594	50.5501	35.1352	53.4252	0.01858	32.8188	0.01395
38.7	47.0193	39.4799	47.474	43.4239	71.6919	0.02058	37.789	0.0145
38.72	45.1427	39.5003	43.6119	54.73	97.2531	0.02191	47.4891	0.0151
38.74	44.4533	39.5208	39.3721	61.0346	122.72	0.0239	63.7261	0.01546
38.76	41.5557	39.5413	35.1286	56.4554	136.916	0.02025	86.4472	0.01648
38.78	35.8227	39.5617	30.7263	47.4236	138.793	0.01958	109.084	0.01768
38.8	30.501	39.5822	26.3359	42.153	138.209	0.01825	121.703	0.01762
38.82	26.9852	39.6027	23.7987	42.6618	136.314	0.01792	123.372	0.01774
38.84	25.223	39.6231	24.1099	45.5676	127.542	0.01559	122.853	0.01792
38.86	25.2064	39.6436	27.4723	44.037	116.528	0.01559	121.168	0.01762
38.88	25.3869	39.6641	33.4347	37.3721	104.436	0.0146	113.371	0.01732
38.9	25.2527	39.6845	39.3925	31.3812	92.3344	0.01327	103.58	0.01768
38.92	25.5633	39.705	42.3885	28.9248	79.7794	0.0126	92.8322	0.01774
38.94	25.4516	39.7254	43.0896	30.1634	67.2588	0.01227	82.075	0.01786
38.96	23.4454	39.7459	42.1845	33.8221	60.0229	0.01128	70.915	0.01786
38.98	19.7794	39.7664	40.0593	38.9897	60.9105	0.01028	59.7856	0.01708
39	16.3038	39.7868	36.8621	45.6155	70.4994	0.01094	53.3537	0.01618
39.02	14.159	39.8073	32.9294	50.6724	87.5037	0.00895	54.1427	0.01564
39.04	13.5483	39.8278	28.5377	52.1527	104.494	0.00928	62.6661	0.01462
39.06	14.2436	39.8482	23.9739	52.1151	113.039	0.00862	77.7811	0.01402
39.08	15.2932	39.8687	20.4707	51.4658	115.038	0.01161	92.8839	0.01426
39.1	15.9298	39.8891	18.1315	49.8055	112.457	0.01294	100.479	0.01462
39.12	16.9859	39.9096	16.2793	44.4833	106.396	0.01593	102.256	0.01498
39.14	19.2273	39.9301	14.9377	35.7255	97.2781	0.01593	99.9617	0.016
39.16	21.5051	39.9505	14.437	27.9521	86.0625	0.01925	94.5744	0.0166
39.18	21.4917	39.971	14.7405	23.197	73.5381	0.02025	86.4694	0.01666
39.2	19.6265	39.9915	15.51	20.8572	60.5226	0.02091	76.5	0.01666
39.22	18.1552	40.0119	16.7102	19.4952	50.5319	0.01825	65.3672	0.01648
39.24	17.9335	40.0324	18.6094	18.618	43.8609	0.01792	53.7979	0.01558
39.26	18.4278	40.0528	21.1279	18.9598	38.5786	0.01526	44.9172	0.01504
39.28	19.6913	40.0733	24.4107	21.1255	34.7525	0.01427	38.9874	0.01462
39.3	22.6734	40.0938	29.3591	25.1564	33.3244	0.0136	34.2921	0.0145
39.32	28.4934	40.1142	35.5741	31.0355	34.1901	0.01526	30.8911	0.01395
39.34	38.2357	40.1347	40.7243	38.1424	36.3845	0.01526	29.6217	0.01426
39.36	51.8683	40.1551	43.749	44.42	39.8074	0.01526	30.3912	0.01395
39.38	65.4507	40.1756	49.9623	57.6964	52.4061	0.01393	35.3844	0.01395
39.4	73.022	40.1961	49.989	62.5036	61.7684	0.0136	40.1988	0.0142
39.42	74.023	40.2165	46.4769	61.0291	75.8806	0.01294	46.5832	0.01516
39.44	73.7117	40.237	43.5682	56.1103	93.605	0.01161	54.9053	0.01558
39.46	72.701	40.2575	43.8724	53.0982	108.293	0.01294	67.4494	0.0163
39.48	68.0223	40.2779	45.9471	52.7555	116.919	0.01327	83.2044	0.01672
39.5	62.148	40.2984	46.6907	54.7897	125.096	0.01659	96.26	0.0163
39.52	55.6993	40.3189	46.1135	58.2221	134.638	0.01593	103.928	0.01558
39.54	49.245	40.3393	43.8867	61.0612	134.714	0.01892	111.197	0.01468
39.56	42.549	40.3598	37.9432	58.4539	124.698	0.01925	119.678	0.01408
39.58	35.8713	40.3802	30.8573	50.9827	116.403	0.01991	119.746	0.01414
39.6	32.0122	40.4007	25.1045	43.2494	117.271	0.01759	110.843	0.01504
39.62	32.4856	40.4212	20.6295	35.5209	123.188	0.01825	103.469	0.01612
39.64	37.5997	40.4416	17.3962	28.4382	125.308	0.01593	104.241	0.01798
39.66	46.6687	40.4621	15.5404	22.827	123.662	0.01393	109.5	0.01991
39.68	55.7303	40.4826	15.0477	18.5877	117.311	0.01094	111.385	0.02099
39.7	60.2873	40.503	15.8791	15.9538	100.361	0.01128	109.922	0.02183
39.72	61.3537	40.5235	18.0275	14.96	80.1531	0.01094	104.277	0.02244
39.74	59.977	40.544	21.0992	15.4185	63.7469	0.01194	89.21	0.0228
39.76	56.7447	40.5644	23.9137	17.1867	50.9849	0.01161	71.2472	0.02274
39.78	51.8817	40.5849	25.131	19.9756	41.7638	0.0146	56.6639	0.0228
39.8	45.9	40.6053	24.8051	22.8039	36.4712	0.01393	45.3199	0.02208
39.82	39.2203	40.6258	24.5733	24.1379	35.0663	0.01294	37.1234	0.02141
39.84	32.2787	40.6463	25.6785	23.9352	37.4373	0.01294	32.4188	0.01991
39.86	26.9503	40.6667	29.0646	23.5124	43.564	0.0126	31.1701	0.01883
39.88	23.3925	40.6872	35.0962	24.1771	52.3242	0.01227	33.2776	0.01792
39.9	20.5753	40.7077	41.7328	26.4273	60.3507	0.01094	38.7236	0.0172
39.92	18.5347	40.7281	44.6182	29.7883	63.8225	0.01393	46.5104	0.01582
39.94	17.773	40.7486	43.1051	33.8573	62.8931	0.01227	53.6451	0.0154
39.96	18.2347	40.769	38.9818	38.8667	62.2321	0.01294	56.7311	0.01432
39.98	19.4051	40.7895	34.6815	44.2239	65.3838	0.0136	55.905	0.01335
40	21.2306	40.81	32.5873	50.8064	75.0406	0.01227	55.3174	0.01269
40.02	24.1193	40.8304	33.5246	59.8527	92.2419	0.01028	58.1189	0.01323
40.04	27.9499	40.8509	38.0421	67.3564	111.169	0.01028	66.7028	0.01335
40.06	32.9432	40.8713	46.2573	71.1076	119.397	0.00862	81.9928	0.01389
40.08	40.4697	40.8918	55.243	76.0049	115.082	0.00829	98.8167	0.01432
40.1	49.9227	40.9123	59.2112	80.343	103.323	0.00961	106.131	0.0148
40.12	57.756	40.9327	55.7565	74.7952	91.0594	0.01061	102.296	0.01468
40.14	62.3567	40.9532	48.513	61.2288	85.0869	0.01327	91.8428	0.0142
40.16	66.718	40.9737	41.7589	49.2721	87.76	0.01526	80.9417	0.01402
40.18	71.807	40.9941	38.1753	42.8927	100.643	0.01526	75.6328	0.01359
40.2	71.8477	41.0146	38.3489	41.017	124.072	0.0146	78.0089	0.01299
40.22	66.5057	41.035	39.8005	41.9521	149.698	0.01427	89.4606	0.01233
40.24	62.0817	41.0555	38.3681	44.6955	161.015	0.0136	110.286	0.01251
40.26	62.5443	41.076	34.0541	46.8994	151.162	0.01327	133.065	0.01227
40.28	65.7	41.0964	30.4913	49.4736	130.505	0.01526	143.124	0.01257
40.3	66.831	41.1169	30.0933	55.5179	111.243	0.01726	134.367	0.01347
40.32	65.953	41.1374	32.5899	62.3646	101.023	0.01925	116.004	0.01528
40.34	62.566	41.1578	34.5533	61.2376	101.518	0.01825	98.8828	0.01684
40.36	53.526	41.1783	32.0433	50.3206	105.658	0.01958	89.7983	0.01895
40.38	42.7483	41.1987	24.2362	27.5305	89.27	0.01626	93.9183	0.02087
40.4	33.9983	41.2192	23.3751	21.4732	79.1094	0.01792	90.2872	0.02232
40.42	27.1919	41.2397	23.0057	18.6458	77.9744	0.01892	79.3511	0.02208
40.44	22.274	41.2601	21.4959	18.2981	85.0944	0.02423	70.3194	0.02141
40.46	19.4513	41.2806	19.5424	19.7709	90.6937	0.00102	69.3106	0.01955
40.48	18.702	41.3011	18.1093	21.5601	83.5356	0.01102	75.6394	0.01762
40.5	19.9666	41.3215	17.5147	21.4167	70.0844	0.01217	80.6167	0.01594
40.52	23.2341	41.342	17.7184	19.6298	61.2707	0.01314	74.2539	0.01534
40.54	27.9062	41.3625	17.7934	18.2821	58.8148	0.0148	62.2972	0.0148
40.56	32.187	41.3829	17.4081	18.352	57.7613	0.0138	54.4628	0.01558
40.58	34.0387	41.4034	17.7559	19.9653	53.4556	0.01478	52.2798	0.01594
40.6	33.543	41.4238	19.8943	22.7074	47.8844	0.01948	51.3434	0.01624
40.62	33.1904	41.4443	24.434	26.5545	43.7976	0.01118	47.5161	0.0166
40.64	34.8713	41.4648	31.4295	31.373	42.1016	0.01852	42.5639	0.01732
40.66	40.0217	41.4852	39.6673	36.5397	42.6826	0.01719	38.9312	0.01726
40.68	49.1957	41.5057	46.1174	42.2779	42.8965	0.01254	37.4237	0.0175
40.7	59.29	41.5262	47.6445	49.9036	41.7978	0.01888	37.9401	0.01774
40.72	63.6787	41.5466	45.353	59.3382	42.7896	0.02224	38.1302	0.01762
40.74	61.3773	41.5671	41.6291	63.2661	48.8879	0.01792	37.1536	0.01738
40.76	55.1057	41.5876	38.5277	56.2297	61.8347	0.01393	38.0352	0.01732
40.78	48.565	41.608	37.9577	45.3118	81.785	0.01327	43.4559	0.01756
40.8	45.3797	41.6285	39.3857	37.8676	105.278	0.0136	54.9642	0.0172
40.82	46.8053	41.6489	42.5303	36.4039	123.673	0.0126	72.6978	0.01678
40.84	53.6763	41.6694	45.1352	40.7903	128.028	0.01094	93.5806	0.01612
40.86	66.1717	41.6899	44.2327	48.2339	121.493	0.00895	109.932	0.01546
40.88	79.839	41.7103	42.2244	51.79	110.873	0.00795	113.803	0.01426
40.9	85.8747	41.7308	40.5516	47.6736	102.028	0.00895	107.994	0.01359
40.92	80.62	41.7512	37.1746	40.9882	100.403	0.00928	98.5539	0.01293
40.94	69.6027	41.7717	31.4556	36.6024	104.475	0.00961	90.6917	0.01263
40.96	59.3297	41.7922	26.0915	34.0682	113.443	0.00895	89.2467	0.01269
40.98	53.879	41.8126	23.2057	31.4279	120.872	0.01128	92.8667	0.01317
41	54.143	41.8331	23.1622	29.7228	118.298	0.00995	100.838	0.01329
41.02	56.351	41.8536	25.4122	30.259	112.571	0.01294	107.442	0.01353
41.04	54.1723	41.874	28.8356	31.5324	107.8	0.01593	105.154	0.01335
41.06	47.6107	41.8945	32.7679	30.4227	98.1694	0.01991	100.063	0.01257
41.08	42.1917	41.9149	36.1475	28.1525	81.8594	0.02157	95.8222	0.01173
41.1	41.5863	41.9354	34.9377	28.2569	66.5619	0.02324	87.2617	0.01131
41.12	45.3837	41.9559	28.8255	32.4539	58.3317	0.02191	72.7639	0.01119
41.14	48.37	41.9763	22.6709	40.5467	58.2076	0.02025	59.1661	0.01095
41.16	44.5523	41.9968	18.9536	48.2588	64.6244	0.01925	51.8504	0.01125
41.18	37.3783	42.0173	17.8917	47.5679	74.3875	0.01526	51.7401	0.01137
41.2	32.6777	42.0377	19.0779	39.0024	85.6019	0.0146	57.4439	0.01125
41.22	31.3679	42.0582	21.3833	30.2107	95.24	0.0126	66.1222	0.01083
41.24	30.806	42.0787	22.3584	24.9163	91.79	0.0136	76.0906	0.01155
41.26	28.5096	42.0991	20.4197	23.2922	74.3588	0.01393	84.6578	0.01191
41.28	25.5384	42.1196	17.2493	24.2576	56.8064	0.0136	81.5911	0.01251
41.3	23.3587	42.14	14.7033	26.1965	46.2052	0.0126	66.0967	0.01383
41.32	22.4542	42.1605	13.2932	26.2687	43.1768	0.01427	50.4946	0.0151
41.34	22.764	42.181	12.7169	23.3383	46.5597	0.01294	41.0713	0.0154
41.36	22.8781	42.2014	12.5561	19.7447	53.1343	0.01128	38.3794	0.0157
41.38	22.2921	42.2219	12.8909	17.1782	55.9153	0.01094	41.3864	0.01582
41.4	22.8211	42.2424	14.0267	16.2409	50.3863	0.01061	47.2305	0.01492
41.42	26.0736	42.2628	16.3511	17.0714	41.3449	0.01028	49.7025	0.01426
41.44	32.9785	42.2833	19.8715	19.887	34.0839	0.00961	44.7878	0.01371
41.46	43.6187	42.3038	23.3891	24.957	30.0625	0.00961	36.751	0.01347
41.48	56.1483	42.3242	25.4135	34.3924	27.9605	0.01161	26.7222	0.01353
41.5	65.959	42.3447	24.3661	30.46	28.9151	0.01327	25.2612	0.01389
41.52	68.2817	42.3651	22.0371	23.7415	32.1544	0.01493	24.8538	0.01414
41.54	64.7963	42.3856	20.2127	18.2547	38.7831	0.01493	25.7023	0.0145
41.56	59.1323	42.4061	19.5205	14.6286	48.8229	0.01559	28.5817	0.0142
41.58	54.415	42.4265	19.5461	12.4453	58.8548	0.01227	34.4739	0.01335
41.6	53.548	42.447	20.7965	11.5221	63.84	0.0126	43.3982	0.01269
41.62	55.72	42.4674	23.6353	11.95	64.6281	0.01194	52.3154	0.01185
41.64	60.503	42.4879	26.1963	14.0189	61.6409	0.0126	56.7467	0.01095
41.66	64.465	42.5084	24.9129	18.061	54.9989	0.0126	57.4472	0.01125
41.68	63.0923	42.5288	20.2556	24.0516	49.796	0.01726	54.7919	0.01221
41.7	60.0377	42.5493	15.6054	30.5479	47.8222	0.01626	48.8879	0.01353
41.72	57.4933	42.5698	12.2753	33.3191	47.8949	0.01759	44.2631	0.01492
41.74	52.357	42.5902	10.1766	29.3032	51.4609	0.01892	42.5086	0.01606
41.76	43.6583	42.6107	8.89993	22.1913	59.5568	0.02124	42.5733	0.01624
41.78	35.4997	42.6311	8.13773	16.3492	66.8606	0.01792	45.7431	0.0157
41.8	31.1102	42.6516	7.7702	12.5632	63.2006	0.01626	52.9393	0.01426
41.82	31.0441	42.6721	7.656	10.3305	49.9184	0.01327	59.4317	0.01323
41.84	34.4663	42.6925	7.7058	9.11091	36.6567	0.01227	56.1783	0.01257
41.86	39.6733	42.713	7.9498	8.43688	27.1597	0.00862	44.3719	0.01227
41.88	45.6543	42.7335	8.46527	8.03336	21.1744	0.00696	32.5837	0.01245
41.9	50.7947	42.7539	9.2074	7.94039	17.5335	0.01028	24.1419	0.01341
41.92	48.9547	42.7744	10.0769	8.3437	15.3598	0.01128	18.8217	0.01408
41.94	39.658	42.7948	10.9648	9.32812	14.3117	0.01094	15.5853	0.01474
41.96	30.2968	42.8153	11.8674	10.8345	13.9859	0.01227	13.6531	0.0151
41.98	24.6428	42.8358	12.9246	12.6439	14.1281	0.01692	12.7215	0.01588
42	23.0276	42.8562	14.3945	14.7536	14.8238	0.0136	12.4319	0.0166
42.02	24.8318	42.8767	16.9651	17.7816	16.2938	0.01626	12.5583	0.01756
42.04	28.3383	42.8972	21.4475	22.2118	18.4104	0.01792	13.1767	0.01847
42.06	29.8215	42.9176	28.2003	27.5643	20.8901	0.01925	14.4834	0.01961
42.08	26.8727	42.9381	36.3026	31.2821	23.4222	0.01659	16.3648	0.01955
42.1	22.0506	42.9586	43.6002	31.2461	25.9964	0.01659	18.5689	0.01889
42.12	18.1781	42.979	48.9471	30.5846	29.0113	0.01427	20.8198	0.01762
42.14	16.0333	42.9995	50.4713	32.2767	33.2032	0.0126	23.1079	0.01624
42.16	15.1567	43.0199	46.4963	35.81	40.5344	0.01094	25.7878	0.01474
42.18	14.9123	43.0404	40.8757	38.6242	53.3175	0.01227	29.5139	0.01371
42.2	15.4214	43.0609	35.6046	40.2524	72.5756	0.01559	36.0306	0.01281
42.22	17.149	43.0813	31.1155	43.1494	95.6825	0.01526	47.3933	0.01227
42.24	20.6843	43.1018	28.5327	48.4679	116.494	0.01559	64.5117	0.01167
42.26	26.0389	43.1223	27.5009	52.337	131.743	0.01659	85.0511	0.01131
42.28	31.3892	43.1427	26.5827	48.5712	136.09	0.01427	103.551	0.01119
42.3	34.048	43.1632	25.7023	40.4382	124.754	0.01028	117.105	0.01149
42.32	34.4683	43.1836	24.6588	34.4773	108.724	0.01061	120.969	0.01167
42.34	32.8751	43.2041	22.8709	32.4073	93.6919	0.01161	110.892	0.01191
42.36	29.3327	43.2246	21.0357	32.6194	80.8894	0.01061	96.6439	0.01179
42.38	26.5579	43.245	19.1686	32.6973	73.5238	0.01194	83.2817	0.01167
42.4	25.5052	43.2655	17.4018	30.6703	70.5812	0.0146	71.9017	0.01137
42.42	25.544	43.286	16.3969	25.7085	67.9625	0.0146	65.3544	0.01149
42.44	27.4458	43.3064	19.0068	15.5911	62.4757	0.0136	60.4111	0.01167
42.46	31.7636	43.3269	21.9567	12.9699	57.3771	0.01294	58.1794	0.01191
42.48	35.659	43.3473	23.2336	11.8586	52.1433	0.01294	55.534	0.01215
42.5	33.707	43.3678	21.4982	12.0521	47.3037	0.01227	51.0019	0.01269
42.52	26.6231	43.3883	18.9815	13.4904	42.2203	0.01028	46.3496	0.01287
42.54	19.5502	43.4087	17.3227	16.1245	39.329	0.01061	42.0477	0.01371
42.56	14.4852	43.4292	17.2718	19.7851	40.7643	0.01194	37.5291	0.0151
42.58	11.293	43.4497	19.2124	23.9793	46.8381	0.01327	34.9591	0.01672
42.6	9.3512	43.4701	23.1135	26.245	55.3256	0.01161	36.2349	0.01811
42.62	8.19187	43.4906	27.7108	24.6656	58.9995	0.01726	41.6339	0.01979
42.64	7.6329	43.511	30.6955	22.0498	54.0063	0.01858	49.1783	0.02045
42.66	7.45913	43.5315	31.6337	21.2512	46.7654	0.01892	52.444	0.02063
42.68	7.53497	43.552	30.1409	23.08	41.9925	0.01991	48.0056	0.02003
42.7	7.906	43.5724	26.2222	26.8376	41.8462	0.02423	41.5692	0.01991
42.72	8.69003	43.5929	22.681	31.1248	47.4297	0.01925	37.3267	0.01967
42.74	9.8189	43.6134	20.9559	36.1676	58.6539	0.01792	37.1967	0.01961
42.76	11.1414	43.6338	20.6131	41.3958	71.8812	0.01958	42.1598	0.01955
42.78	12.4919	43.6543	21.5746	43.6212	80.4688	0.01925	52.1368	0.02033
42.8	13.8647	43.6748	24.5921	42.2951	83.1681	0.01925	63.8944	0.02003
42.82	15.4727	43.6952	30.1501	39.6439	78.8731	0.02157	71.5278	0.01931
42.84	17.7084	43.7157	37.8542	38.9718	67.5981	0.0249	73.9272	0.01937
42.86	21.6183	43.7361	45.0289	42.1758	57.4096	0.0229	70.1094	0.01937
42.88	28.436	43.7566	48.5321	46.6224	52.446	0.0229	60.0872	0.01883
42.9	38.707	43.7771	48.6664	48.6091	51.4597	0.01958	51.0307	0.01865
42.92	51.0307	43.7975	45.0809	49.7839	54.2261	0.01825	46.6187	0.01889
42.94	62.1303	43.818	38.1138	57.4149	62.9081	0.01559	45.7419	0.01792
42.96	70.263	43.8385	31.4523	63.1658	78.8994	0.0136	48.201	0.01672
42.98	72.5813	43.8589	27.2785	67.3088	101.066	0.01028	55.9183	0.01576
43	66.5353	43.8794	24.9875	83.0682	121.709	0.01294	70.1328	0.01492
43.02	57.9863	43.8998	22.9236	105.71	131.788	0.01393	89.8361	0.01389
43.04	49.969	43.9203	21.5655	169.652	132.174	0.01227	108.186	0.01341
43.06	43.141	43.9408	22.2634	101.019	121.858	0.0136	117.145	0.01365
43.08	39.2127	43.9612	25.3857	85.7597	101.812	0.01427	117.488	0.01371
43.1	37.6433	43.9817	30.0819	71.4664	82.6462	0.01227	108.318	0.01377
43.12	36.2467	44.0022	33.907	65.9282	70.6375	0.01161	90.5	0.01389
43.14	34.9077	44.0226	35.3841	55.6503	64.0456	0.0126	73.4633	0.01402
43.16	33.3204	44.0431	35.8312	51.6536	58.1075	0.01227	62.7889	0.01347
43.18	30.6011	44.0635	34.2747	43.5342	54.2	0.01294	56.9294	0.01329
43.2	27.8097	44.084	29.8195	31.8921	56.2081	0.01493	51.6511	0.01359
43.22	25.2286	44.1045	24.9219	27.8171	65.1912	0.01393	48.1778	0.01402
43.24	22.5175	44.1249	21.9393	26.7941	78.7031	0.01393	49.9627	0.01462
43.26	20.9755	44.1454	20.8529	28.4937	89.7087	0.01692	57.9478	0.01576
43.28	21.741	44.1659	20.4742	30.5264	93.9587	0.01759	69.9583	0.0169
43.3	24.9803	44.1863	20.2215	32.84	95.245	0.0146	79.7411	0.01744
43.32	29.507	44.2068	19.6826	28.8025	90.7669	0.01393	83.5189	0.01792
43.34	31.4664	44.2272	18.7946	25.0703	77.9481	0.01294	84.6622	0.01835
43.36	28.8034	44.2477	18.3165	23.2949	63.8569	0.00995	80.6817	0.01835
43.38	24.9415	44.2682	18.6469	23.6611	55.2756	0.01028	69.2872	0.01805
43.4	22.396	44.2886	19.531	25.8094	52.1496	0.01194	56.7617	0.01762
43.42	22.318	44.3091	20.7978	27.9371	51.0601	0.0146	49.1339	0.01678
43.44	25.2959	44.3296	22.4993	28.0646	50.333	0.01493	46.3552	0.01558
43.46	31.2821	44.35	25.1495	26.774	48.7824	0.01526	45.3867	0.0148
43.48	38.3367	44.3705	30.9247	26.5145	44.8519	0.0126	43.3622	0.01402
43.5	42.9167	44.3909	31.8062	28.9209	45.8026	0.00995	41.0912	0.01347
43.52	44.3563	44.4114	33.6422	30.9966	48.3464	0.00696	39.8683	0.01353
43.54	42.0657	44.4319	36.2443	31.0811	51.9912	0.00795	40.7134	0.01402
43.56	36.0523	44.4523	36.1109	30.3416	56.8868	0.00961	42.9746	0.01383
43.58	30.6184	44.4728	32.8971	31.284	64.5119	0.01294	46.2144	0.01341
43.6	27.9712	44.4933	29.7237	34.7321	74.3425	0.01294	50.5661	0.01323
43.62	27.4452	44.5137	28.2552	38.9203	81.1281	0.0136	57.3439	0.01251
43.64	28.9206	44.5342	28.3113	42.3655	83.6644	0.0126	66.0822	0.01137
43.66	33.551	44.5547	28.7031	45.2379	88.9469	0.00995	72.1139	0.01089
43.68	42.0797	44.5751	27.3904	46.5112	96.4338	0.00829	74.3683	0.01089
43.7	53.9017	44.5956	24.873	44.4633	96.05	0.01028	79.0639	0.01047
43.72	64.9113	44.616	22.4051	40.7415	86.8031	0.0126	85.7189	0.01047
43.74	70.287	44.6365	20.7304	39.2279	77.6725	0.01294	85.3778	0.01119
43.76	70.493	44.657	20.7124	41.1339	73.4475	0.01427	77.1583	0.01173
43.78	64.991	44.6774	21.9376	44.7964	73.6088	0.01526	69.0422	0.01203
43.8	54.3	44.6979	22.4582	45.5336	74.7362	0.01393	65.2867	0.01263
43.82	44.078	44.7184	21.4035	40.6812	70.9594	0.0136	65.43	0.01317
43.84	37.6733	44.7388	19.7383	33.3112	63.7163	0.01393	66.4322	0.01311
43.86	34.1577	44.7593	18.5729	27.0826	56.6156	0.01294	63.075	0.01305
43.88	30.9907	44.7797	18.1538	23.5812	51.7973	0.01294	56.6367	0.01299
43.9	28.9067	44.8002	17.9699	22.7833	51.7454	0.01626	50.3249	0.01293
43.92	29.9776	44.8207	18.3028	23.951	55.2705	0.01593	46.0421	0.01281
43.94	34.7687	44.8411	19.9348	25.8522	56.7685	0.01593	45.9959	0.01281
43.96	41.975	44.8616	23.4599	28.0329	53.7339	0.01659	49.1293	0.01257
43.98	47.8447	44.882	29.0357	31.0978	48.9426	0.01825	50.4609	0.01251
44	50.1113	44.9025	34.6634	34.3233	45.5896	0.01692	47.7634	0.01251
44.02	50.7973	44.923	35.4853	35.5839	44.3839	0.01759	43.5046	0.01245
44.04	48.409	44.9434	31.1411	35.7409	43.8549	0.01626	40.5241	0.01263
44.06	41.5723	44.9639	26.076	36.8115	44.8125	0.01593	39.4523	0.01341
44.08	34.057	44.9844	22.332	37.9727	49.5082	0.01294	38.9821	0.01377
44.1	29.4803	45.0048	20.0367	35.8715	59.6506	0.01294	39.8333	0.01408
44.12	27.8131	45.0253	19.5003	30.9	75.6931	0.01028	44.0073	0.01438
44.14	27.232	45.0458	21.1242	26.9196	91.885	0.01128	53.0228	0.01408
44.16	26.8443	45.0662	24.4622	25.3342	94.25	0.01227	67.2828	0.01287
44.18	26.0173	45.0867	26.9838	25.843	81.7506	0.01128	81.6756	0.01233
44.2	24.6547	45.1071	25.5088	28.0617	67.1775	0.01094	83.7778	0.01167
44.22	23.921	45.1276	21.5494	31.7541	56.4054	0.00928	72.6672	0.01113
44.24	24.428	45.1481	18.1257	35.9479	49.8015	0.01028	59.7133	0.01137
44.26	25.7847	45.1685	15.952	32.9745	52.9302	0.00829	44.268	0.01251
44.28	27.7286	45.189	17.1703	27.7795	62.5344	0.00928	42.8961	0.01293
44.3	30.3396	45.2095	20.1346	24.5105	69.7894	0.00829	47.0491	0.01335
44.32	34.4063	45.2299	24.6864	23.9177	65.5456	0.01061	55.5861	0.01395
44.34	39.6493	45.2504	29.4534	25.91	54.1536	0.01028	62.035	0.01408
44.36	43.2683	45.2709	32.6325	29.5386	44.3029	0.01128	58.2628	0.01347
44.38	44.621	45.2913	33.3007	32.6591	38.9246	0.00995	48.1366	0.01353
44.4	47.4383	45.3118	32.8417	34.6109	38.0489	0.01094	39.3804	0.01371
44.42	51.4313	45.3322	32.4238	37.6639	41.5543	0.01161	34.5997	0.01347
44.44	51.2267	45.3527	31.2718	41.8854	50.0831	0.01161	33.8213	0.01329
44.46	46.295	45.3732	30.5272	44.6533	63.1794	0.00961	36.9371	0.01341
44.48	41.4253	45.3936	32.1631	45.2139	76.895	0.01128	44.5183	0.01311
44.5	39.172	45.4141	36.2109	46.1354	86.0419	0.00995	56.1594	0.01263
44.52	39.258	45.4346	40.7179	48.3212	87.9644	0.00862	68.3511	0.01227
44.54	39.8593	45.455	42.7227	51.4246	86.6437	0.00729	76.4817	0.01233
44.56	37.845	45.4755	40.1107	54.8124	85.4412	0.01061	78.1906	0.01245
44.58	33.982	45.4959	33.9389	57.053	82.1269	0.01227	77.0167	0.01317
44.6	30.195	45.5164	28.2469	55.8548	79.9844	0.01128	75.9478	0.01432
44.62	27.6252	45.5369	25.4879	50.0221	84.6912	0.01327	73.0017	0.01576
44.64	27.5975	45.5573	25.5251	42.9285	96.3375	0.01493	71.0972	0.01672
44.66	29.4776	45.5778	26.8545	38.1988	109.305	0.0126	75.2811	0.01732
44.68	30.2765	45.5983	28.6317	37.5361	115.073	0.01128	85.6333	0.01708
44.7	28.6581	45.6187	31.8789	40.3161	107.558	0.01227	97.16	0.01588
44.72	26.1027	45.6392	36.5172	43.3376	89.8006	0.01061	102.287	0.01402
44.74	24.3145	45.6596	40.3688	43.4882	73.4237	0.01061	95.6072	0.01209
44.76	23.6714	45.6801	42.6429	42.4006	65.4856	0.01427	79.8228	0.01113
44.78	23.3893	45.7006	43.1161	43.3315	65.5925	0.0146	65.2656	0.01041
44.8	23.9	45.721	41.5535	46.5439	69.4175	0.01393	58.2094	0.01077
44.82	26.4044	45.7415	37.2105	48.6839	74.5306	0.01493	58.3044	0.01155
44.84	31.8137	45.762	31.0081	47.1448	83.8738	0.01593	61.7044	0.01287
44.86	40.3697	45.7824	26.2929	43.0521	97.2188	0.01294	66.2494	0.01329
44.88	49.0053	45.8029	24.1524	38.5676	108.301	0.01194	74.5544	0.01389
44.9	50.2667	45.8233	24.9878	34.8385	114.844	0.01493	86.4167	0.01395
44.92	43.6003	45.8438	28.5563	31.9552	116.205	0.0136	96.2672	0.01408
[truncated: 256 more rows]

## Sheet: Fig.5
Fig. 5. a
Before irradiation		4.21 mJ UV		200k β-ray		200k γ-ray
x axis	y axis	x axis	y axis	x axis	y axis	x axis	y axis
320.02	0.01993	320.007	-0.14908	320.43	0.05606	320.004	-0.01426
320.069	0.02208	320.055	-0.14674	320.459	0.05346	320.053	-0.01485
320.118	0.02342	320.104	-0.14648	320.489	0.05351	320.101	-0.02063
320.166	0.03992	320.153	-0.1464	320.518	0.05185	320.15	-0.01348
320.215	0.02965	320.202	-0.1468	320.547	0.0518	320.199	-0.01327
320.264	0.03188	320.251	-0.14884	320.577	0.04886	320.248	-0.00714
320.313	0.0233	320.3	-0.14925	320.606	0.04364	320.297	-0.00342
320.362	0.01519	320.349	-0.14742	320.635	0.04354	320.346	-0.01336
320.411	0.02526	320.397	-0.14621	320.665	0.04838	320.395	-0.02118
320.46	0.01247	320.446	-0.14722	320.694	0.05329	320.444	-0.02333
320.509	0.03561	320.495	-0.14797	320.723	0.05488	320.493	-0.00734
320.558	0.03976	320.544	-0.14562	320.753	0.0528	320.541	0.00299
320.606	0.03528	320.593	-0.14246	320.782	0.04685	320.59	-0.00987
320.655	0.03899	320.642	-0.14216	320.811	0.04337	320.639	-0.01622
320.704	0.03316	320.691	-0.14408	320.841	0.04276	320.688	-0.01299
320.753	0.02942	320.74	-0.14393	320.87	0.04492	320.737	-0.01404
320.802	0.02874	320.789	-0.14236	320.899	0.04826	320.786	-0.01569
320.851	0.02346	320.837	-0.14356	320.929	0.04502	320.835	-0.02189
320.9	0.03605	320.886	-0.1456	320.958	0.04258	320.884	-0.02688
320.949	0.02613	320.935	-0.14683	320.987	0.04211	320.932	-0.01658
320.997	0.01958	320.984	-0.14898	321.017	0.04191	320.981	-0.0089
321.046	0.02188	321.033	-0.1501	321.046	0.04019	321.03	-0.000334169
321.095	0.01173	321.082	-0.1474	321.075	0.03397	321.079	0.01075
321.144	0.02489	321.131	-0.14484	321.104	0.03593	321.128	-0.00128
321.193	0.0223	321.18	-0.14699	321.134	0.03798	321.177	-0.01359
321.242	0.02901	321.228	-0.14922	321.163	0.04147	321.226	-0.01494
321.291	0.02633	321.277	-0.14803	321.192	0.04899	321.275	-0.00824
321.34	0.02202	321.326	-0.1467	321.222	0.04652	321.323	-0.00096126
321.388	0.02339	321.375	-0.1465	321.251	0.0422	321.372	-0.00968
321.437	0.0252	321.424	-0.14534	321.28	0.0469	321.421	-0.01124
321.486	0.03288	321.473	-0.14354	321.31	0.05601	321.47	-0.00264
321.535	0.03856	321.522	-0.14394	321.339	0.05345	321.519	-0.00309
321.584	0.02272	321.571	-0.14587	321.368	0.05114	321.568	-0.00757
321.633	0.02061	321.619	-0.14468	321.398	0.06169	321.617	-0.00748
321.682	0.04195	321.668	-0.1406	321.427	0.06275	321.666	-0.00828
321.731	0.03612	321.717	-0.13652	321.456	0.05385	321.714	-0.00513
321.779	0.02671	321.766	-0.13445	321.486	0.05481	321.763	-0.01207
321.828	0.01634	321.815	-0.134	321.515	0.05542	321.812	-0.01879
321.877	0.02128	321.864	-0.13316	321.544	0.04535	321.861	-0.00317
321.926	0.02951	321.913	-0.13408	321.574	0.04128	321.91	0.000679487
321.975	0.02205	321.962	-0.13592	321.603	0.0471	321.959	-0.0157
322.024	0.02542	322.01	-0.13744	321.632	0.0515	322.008	-0.02528
322.073	0.02165	322.059	-0.13965	321.662	0.04664	322.057	-0.02095
322.122	0.00882	322.108	-0.14022	321.691	0.04617	322.105	-0.01666
322.17	0.03782	322.157	-0.13836	321.72	0.05341	322.154	-0.02091
322.219	0.02066	322.206	-0.13609	321.75	0.04629	322.203	-0.02923
322.268	0.0365	322.255	-0.13452	321.779	0.03706	322.252	-0.02462
322.317	0.03323	322.304	-0.13414	321.808	0.03552	322.301	-0.0159
322.366	0.03629	322.353	-0.13506	321.838	0.03626	322.35	-0.01579
322.415	0.01952	322.401	-0.13467	321.867	0.04495	322.399	-0.00912
322.464	0.02895	322.45	-0.13257	321.896	0.04979	322.448	-0.00859
322.513	0.02593	322.499	-0.13242	321.926	0.04713	322.496	-0.01618
322.561	0.0205	322.548	-0.13437	321.955	0.04714	322.545	-0.01983
322.61	0.03862	322.597	-0.13713	321.984	0.0434	322.594	-0.02165
322.659	0.02862	322.646	-0.13962	322.014	0.03207	322.643	-0.01756
322.708	0.02659	322.695	-0.14052	322.043	0.02804	322.692	-0.01679
322.757	0.01021	322.744	-0.13923	322.072	0.03715	322.741	-0.0219
322.806	0.02542	322.792	-0.13539	322.102	0.044	322.79	-0.0148
322.855	0.04067	322.841	-0.13125	322.131	0.04597	322.839	-0.00269
322.904	0.03305	322.89	-0.1308	322.16	0.05217	322.887	0.00441
322.952	0.00116	322.939	-0.13396	322.19	0.05492	322.936	0.01335
323.001	0.03648	322.988	-0.13448	322.219	0.04742	322.985	0.01046
323.05	0.03889	323.037	-0.1305	322.248	0.03854	323.034	-0.003
323.099	0.03319	323.086	-0.12841	322.278	0.03529	323.083	-0.0163
323.148	0.01734	323.135	-0.1277	322.307	0.03877	323.132	-0.02388
323.197	0.02685	323.183	-0.12695	322.336	0.04697	323.181	-0.01445
323.246	0.0331	323.232	-0.12956	322.365	0.05063	323.23	0.00289
323.295	0.04136	323.281	-0.13192	322.395	0.04905	323.278	0.00353
323.343	0.02563	323.33	-0.13372	322.424	0.047	323.327	-0.01492
323.392	0.01784	323.379	-0.13595	322.453	0.04075	323.376	-0.02526
323.441	0.00591	323.428	-0.13499	322.483	0.03511	323.425	-0.0278
323.49	0.0215	323.477	-0.13349	322.512	0.04211	323.474	-0.03357
323.539	0.0674	323.526	-0.13328	322.541	0.04993	323.523	-0.02799
323.588	0.00428	323.574	-0.13258	322.571	0.04432	323.572	-0.01822
323.637	0.02451	323.623	-0.13413	322.6	0.04237	323.621	-0.02079
323.686	0.02836	323.672	-0.13712	322.629	0.04924	323.669	-0.02418
323.734	0.01875	323.721	-0.14008	322.659	0.04393	323.718	-0.02054
323.783	0.03295	323.77	-0.14392	322.688	0.03745	323.767	-0.01756
323.832	0.04519	323.819	-0.14473	322.717	0.04257	323.816	-0.00976
323.881	0.0508	323.868	-0.14118	322.747	0.04237	323.865	-0.00852
323.93	0.05567	323.917	-0.13791	322.776	0.03972	323.914	-0.01595
323.979	0.04148	323.965	-0.13644	322.805	0.0452	323.963	-0.00695
324.028	0.03405	324.014	-0.13669	322.835	0.04999	324.012	-0.00241
324.077	0.03084	324.063	-0.13719	322.864	0.04859	324.06	-0.0216
324.125	0.04624	324.112	-0.13486	322.893	0.05396	324.109	-0.02781
324.174	0.02106	324.161	-0.13405	322.923	0.05962	324.158	-0.01317
324.223	0.03042	324.21	-0.13513	322.952	0.055	324.207	-0.01698
324.272	0.02874	324.259	-0.13399	322.981	0.05394	324.256	-0.03022
324.321	0.02131	324.308	-0.13433	323.011	0.0546	324.305	-0.02098
324.37	0.02835	324.356	-0.13737	323.04	0.05173	324.354	-0.00416
324.419	0.01692	324.405	-0.1408	323.069	0.05172	324.403	0.000480212
324.468	0.01595	324.454	-0.1436	323.099	0.05128	324.451	-0.00618
324.516	0.02567	324.503	-0.14169	323.128	0.04264	324.5	-0.01434
324.565	0.03968	324.552	-0.13556	323.157	0.03543	324.549	-0.02017
324.614	0.02086	324.601	-0.13277	323.187	0.04358	324.598	-0.02589
324.663	0.03055	324.65	-0.13616	323.216	0.04711	324.647	-0.02884
324.712	0.0214	324.699	-0.13813	323.245	0.03425	324.696	-0.02866
324.761	0.03925	324.747	-0.1358	323.275	0.03054	324.745	-0.02391
324.81	0.02402	324.796	-0.1344	323.304	0.04225	324.794	-0.01665
324.859	0.02512	324.845	-0.13533	323.333	0.0529	324.842	-0.00475
324.907	0.01496	324.894	-0.1365	323.363	0.04799	324.891	0.00926
324.956	0.01804	324.943	-0.13422	323.392	0.03581	324.94	0.00829
325.005	0.0304	324.992	-0.13137	323.421	0.03926	324.989	-0.01108
325.054	0.03702	325.041	-0.13563	323.451	0.05259	325.038	-0.01604
325.103	0.04471	325.09	-0.13945	323.48	0.05964	325.087	-0.00599
325.152	0.02501	325.138	-0.1394	323.509	0.05863	325.136	-0.02255
325.201	0.02318	325.187	-0.13313	323.538	0.05159	325.185	-0.03862
325.25	0.03492	325.236	-0.12865	323.568	0.04569	325.233	-0.02223
325.298	0.02452	325.285	-0.13417	323.597	0.0462	325.282	0.00221
325.347	0.02288	325.334	-0.13541	323.626	0.05116	325.331	0.00663
325.396	0.01695	325.383	-0.1306	323.656	0.05898	325.38	-0.02311
325.445	0.02822	325.432	-0.13015	323.685	0.06054	325.429	-0.03565
325.494	0.03652	325.481	-0.13336	323.714	0.05364	325.478	-0.00624
325.543	0.0351	325.529	-0.1133	323.744	0.04193	325.527	-0.01236
325.592	0.04433	325.578	-0.09743	323.773	0.047	325.576	-0.03868
325.641	0.02309	325.627	-0.12798	323.802	0.04594	325.624	-0.01382
325.689	0.05341	325.676	-0.15132	323.832	0.04155	325.673	0.01007
325.738	0.02116	325.725	-0.1318	323.861	0.04029	325.722	-0.02007
325.787	0.01838	325.774	-0.1221	323.89	0.0376	325.771	-0.04838
325.836	0.05348	325.823	-0.13693	323.92	0.03982	325.82	-0.03349
325.885	0.01751	325.872	-0.13965	323.949	0.0503	325.869	-0.02892
325.934	0.02492	325.92	-0.13043	323.978	0.05591	325.918	-0.04634
325.983	0.03184	325.969	-0.12692	324.008	0.05501	325.967	-0.03727
326.032	0.04398	326.018	-0.13	324.037	0.0536	326.015	-0.00634
326.08	0.04425	326.067	-0.13097	324.066	0.04886	326.064	0.00127
326.129	0.01321	326.116	-0.12743	324.096	0.05024	326.113	-0.01108
326.178	0.01978	326.165	-0.12845	324.125	0.0551	326.162	-0.01862
326.227	0.04018	326.214	-0.13116	324.154	0.05162	326.211	-0.03007
326.276	0.0337	326.263	-0.12666	324.184	0.04949	326.26	-0.02795
326.325	0.01673	326.311	-0.12627	324.213	0.05364	326.309	-0.01138
326.374	0.03096	326.36	-0.13065	324.242	0.0569	326.358	-0.00783
326.423	0.04682	326.409	-0.13228	324.272	0.05703	326.406	-0.03389
326.471	0.03866	326.458	-0.131	324.301	0.05571	326.455	-0.04512
326.52	0.02308	326.507	-0.12628	324.33	0.05178	326.504	-0.02775
326.569	0.04003	326.556	-0.12806	324.36	0.04587	326.553	-0.0305
326.618	0.03441	326.605	-0.13433	324.389	0.04265	326.602	-0.01913
326.667	0.01632	326.654	-0.13634	324.418	0.0444	326.651	-0.00747
326.716	0.01462	326.702	-0.1371	324.448	0.04524	326.7	-0.02806
326.765	0.03644	326.751	-0.13401	324.477	0.04848	326.749	-0.03747
326.814	0.03946	326.8	-0.12581	324.506	0.05401	326.797	-0.0115
326.862	0.04821	326.849	-0.1206	324.536	0.04992	326.846	0.00726
326.911	0.02678	326.898	-0.12022	324.565	0.04198	326.895	-0.0232
326.96	0.03562	326.947	-0.1212	324.594	0.0406	326.944	-0.03268
327.009	0.03142	326.996	-0.12627	324.624	0.04186	326.993	-0.01247
327.058	0.03193	327.045	-0.13226	324.653	0.03978	327.042	-0.02534
327.107	0.02855	327.093	-0.13822	324.682	0.04078	327.091	-0.03729
327.156	0.02887	327.142	-0.14081	324.712	0.04528	327.14	-0.0168
327.205	0.03287	327.191	-0.12812	324.741	0.04366	327.188	-0.01103
327.253	0.04336	327.24	-0.11822	324.77	0.03902	327.237	-0.02535
327.302	0.04238	327.289	-0.1248	324.8	0.0383	327.286	-0.016
327.351	0.01397	327.338	-0.12928	324.829	0.03697	327.335	-0.02738
327.4	0.0289	327.387	-0.12462	324.858	0.03887	327.384	-0.04284
327.449	0.02716	327.436	-0.11852	324.887	0.02659	327.433	-0.01668
327.498	0.01598	327.485	-0.1198	324.917	0.02661	327.482	-0.00535
327.547	0.01199	327.533	-0.12664	324.946	0.0378	327.531	-0.01758
327.596	0.00176	327.582	-0.12707	324.975	0.03901	327.579	-0.00814
327.644	0.04872	327.631	-0.119	325.005	0.03966	327.628	-0.01568
327.693	0.03008	327.68	-0.11087	325.034	0.04267	327.677	-0.0462
327.742	0.05745	327.729	-0.10962	325.063	0.03711	327.726	-0.03494
327.791	0.04776	327.778	-0.11439	325.093	0.0315	327.775	-0.03491
327.84	0.05975	327.827	-0.11064	325.122	0.03204	327.824	-0.04369
327.889	0.04914	327.876	-0.09651	325.151	0.03043	327.873	-0.01466
327.938	0.02597	327.924	-0.08914	325.181	0.02675	327.922	-0.00525
327.987	0.02937	327.973	-0.09014	325.21	0.03157	327.971	-0.01325
328.036	0.02875	328.022	-0.09056	325.239	0.03504	328.019	-0.0055
328.084	0.03991	328.071	-0.07809	325.269	0.03421	328.068	-0.02152
328.133	0.04194	328.12	-0.06719	325.298	0.03352	328.117	-0.04094
328.182	0.03229	328.169	-0.0716	325.327	0.03059	328.166	-0.02939
328.231	0.02145	328.218	-0.0625	325.357	0.03033	328.215	-0.02079
328.28	0.03523	328.267	-0.04176	325.386	0.0333	328.264	-0.03054
328.329	0.03109	328.315	-0.03483	325.415	0.03122	328.313	-0.02999
328.378	0.01997	328.364	-0.03932	325.445	0.02539	328.362	-0.01652
328.427	0.02971	328.413	-0.04129	325.474	0.02679	328.41	-0.03039
328.475	0.02868	328.462	-0.03659	325.503	0.0282	328.459	-0.03076
328.524	0.03623	328.511	-0.03226	325.533	0.02554	328.508	-0.0165
328.573	0.02145	328.56	-0.03579	325.562	0.03076	328.557	-0.01707
328.622	0.01007	328.609	-0.04532	325.591	0.03496	328.606	-0.01458
328.671	0.05255	328.658	-0.05453	325.621	0.03445	328.655	-0.03408
328.72	0.06087	328.706	-0.05591	325.65	0.03842	328.704	-0.04268
328.769	0.05234	328.755	-0.05346	325.679	0.03618	328.753	-0.01648
328.818	0.05739	328.804	-0.06614	325.709	0.02909	328.801	-0.01826
328.866	0.03814	328.853	-0.07866	325.738	0.02172	328.85	-0.02388
328.915	0.05036	328.902	-0.07155	325.767	0.02011	328.899	-0.0161
328.964	0.06093	328.951	-0.06902	325.797	0.03409	328.948	-0.02838
329.013	0.06252	329	-0.0828	325.826	0.0395	328.997	-0.03817
329.062	0.02199	329.049	-0.09174	325.855	0.02688	329.046	-0.04954
329.111	0.04337	329.097	-0.08973	325.885	0.02311	329.095	-0.03724
329.16	0.01056	329.146	-0.09632	325.914	0.0277	329.144	-0.03144
329.209	0.01611	329.195	-0.10865	325.943	0.03003	329.192	-0.0435
329.257	0.03305	329.244	-0.10637	325.973	0.03583	329.241	-0.00846
329.306	0.07528	329.293	-0.10059	326.002	0.03753	329.29	0.00813
329.355	0.07464	329.342	-0.1011	326.031	0.03463	329.339	-0.0206
329.404	0.02801	329.391	-0.10425	326.06	0.03625	329.388	-0.03054
329.453	0.03849	329.44	-0.11097	326.09	0.04002	329.437	-0.01954
329.502	0.06725	329.488	-0.11329	326.119	0.04488	329.486	-0.0166
329.551	0.04324	329.537	-0.11433	326.148	0.04642	329.535	-0.04583
329.6	0.05514	329.586	-0.11892	326.178	0.04335	329.583	-0.0624
329.648	0.02382	329.635	-0.11698	326.207	0.04737	329.632	-0.01319
329.697	0.02806	329.684	-0.11133	326.236	0.04998	329.681	0.01504
329.746	0.02208	329.733	-0.10919	326.266	0.04954	329.73	-0.00869
329.795	0.06372	329.782	-0.10904	326.295	0.04753	329.779	-0.02858
329.844	0.06988	329.831	-0.10854	326.324	0.03814	329.828	-0.04044
329.893	0.0166	329.879	-0.10916	326.354	0.03147	329.877	-0.02323
329.942	0.02883	329.928	-0.11711	326.383	0.0314	329.926	-0.01054
329.991	0.02568	329.977	-0.12539	326.412	0.03255	329.974	-0.03982
330.039	0.0108	330.026	-0.12384	326.442	0.02753	330.023	-0.04727
330.088	0.02361	330.075	-0.11908	326.471	0.0298	330.072	-0.02787
330.137	0.04195	330.124	-0.11622	326.5	0.03599	330.121	-0.03251
330.186	0.00639	330.173	-0.11438	326.53	0.03518	330.17	-0.05268
330.235	0.05604	330.222	-0.11587	326.559	0.03904	330.219	-0.04356
330.284	0.04737	330.27	-0.12229	326.588	0.04039	330.268	-0.03914
330.333	0.03681	330.319	-0.12901	326.618	0.03597	330.317	-0.01548
330.382	0.01889	330.368	-0.12929	326.647	0.03275	330.365	-0.0586
330.43	0.0202	330.417	-0.12658	326.676	0.03283	330.414	-0.0602
330.479	0.03822	330.466	-0.12431	326.706	0.03307	330.463	-0.02651
330.528	0.0283	330.515	-0.12164	326.735	0.03138	330.512	-0.01384
330.577	0.06486	330.564	-0.11889	326.764	0.02976	330.561	-0.07471
330.626	0.06977	330.613	-0.11471	326.794	0.02569	330.61	-0.09615
330.675	0.05489	330.661	-0.11448	326.823	0.02216	330.659	-0.10773
330.724	0.00264	330.71	-0.1198	326.852	0.02454	330.708	-0.06124
330.773	0.00656	330.759	-0.12318	326.882	0.0278	330.756	-0.04777
330.821	0.01568	330.808	-0.12338	326.911	0.01972	330.805	0.01934
330.87	0.02669	330.857	-0.12403	326.94	0.01459	330.854	0.01515
330.919	0.00682	330.906	-0.12311	326.97	0.02053	330.903	-0.05457
330.968	0.03086	330.955	-0.1175	326.999	0.02172	330.952	-0.04783
331.017	0.0212	331.004	-0.11575	327.028	0.02226	331.001	-0.00896
331.066	0.03338	331.052	-0.12168	327.058	0.0245	331.05	-0.03397
331.115	0.02548	331.101	-0.12328	327.087	0.02337	331.099	-0.03524
331.164	0.03912	331.15	-0.11623	327.116	0.02384	331.147	-0.03848
331.212	0.02126	331.199	-0.11695	327.146	0.02652	331.196	-0.04477
331.261	0.01308	331.248	-0.12732	327.175	0.02774	331.245	-0.02682
331.31	0.05716	331.297	-0.12779	327.204	0.02801	331.294	-0.05693
331.359	0.04414	331.346	-0.11927	327.234	0.0291	331.343	-0.06435
331.408	0.05253	331.395	-0.11594	327.263	0.03152	331.392	-0.03771
331.457	0.07841	331.443	-0.12048	327.292	0.03018	331.441	-0.03918
331.506	0.05633	331.492	-0.12082	327.322	0.02971	331.49	-0.05294
331.555	0.05295	331.541	-0.11558	327.351	0.03501	331.538	-0.06424
331.603	0.06251	331.59	-0.11774	327.38	0.03876	331.587	-0.03929
331.652	0.06525	331.639	-0.12066	327.409	0.04029	331.636	-0.02667
331.701	0.02277	331.688	-0.11537	327.439	0.0358	331.685	-0.0179
331.75	0.01815	331.737	-0.11189	327.468	0.02918	331.734	-0.01446
331.799	0.04213	331.786	-0.11544	327.497	0.03063	331.783	-0.07525
331.848	0.02777	331.834	-0.11871	327.527	0.02949	331.832	-0.12573
331.897	0.04787	331.883	-0.11966	327.556	0.02961	331.881	-0.11369
331.946	0.03399	331.932	-0.12029	327.585	0.03509	331.929	-0.06396
331.994	0.03939	331.981	-0.11546	327.615	0.02656	331.978	-0.03753
332.043	0.01546	332.03	-0.10316	327.644	0.0187	332.027	-0.03934
332.092	0.02311	332.079	-0.09717	327.673	0.02732	332.076	-0.03236
332.141	0.05734	332.128	-0.10418	327.703	0.03245	332.125	-0.00255
332.19	0.02772	332.177	-0.11365	327.732	0.02968	332.174	0.03539
332.239	0.05193	332.225	-0.11348	327.761	0.0346	332.223	-4.8272e-05
332.288	0.07016	332.274	-0.10401	327.791	0.04281	332.272	-0.04284
332.337	-0.00146	332.323	-0.10345	327.82	0.04181	332.32	0.00109
332.385	-0.01716	332.372	-0.11128	327.849	0.04049	332.369	0.00655
332.434	0.00202	332.421	-0.11562	327.879	0.03824	332.418	0.00343
332.483	0.00431	332.47	-0.114	327.908	0.03186	332.467	0.02067
332.532	-0.03492	332.519	-0.10453	327.937	0.03472	332.516	0.02018
332.581	-0.02346	332.568	-0.09456	327.967	0.04135	332.565	0.03927
332.63	-0.015	332.616	-0.09209	327.996	0.04075	332.614	0.07473
332.679	0.00704	332.665	-0.09397	328.025	0.03772	332.663	0.06759
332.728	0.0321	332.714	-0.09117	328.055	0.02965	332.711	0.07072
332.776	0.03431	332.763	-0.08684	328.084	0.02378	332.76	0.08361
332.825	0.02917	332.812	-0.08726	328.113	0.02891	332.809	0.09234
332.874	0.03023	332.861	-0.08718	328.143	0.03159	332.858	0.08832
332.923	0.02813	332.91	-0.085	328.172	0.02828	332.907	0.09345
332.972	0.01703	332.959	-0.08341	328.201	0.02383	332.956	0.10195
333.021	0.03263	333.007	-0.08295	328.231	0.0251	333.005	0.11449
333.07	0.02982	333.056	-0.08427	328.26	0.03365	333.054	0.12954
333.119	0.0117	333.105	-0.08364	328.289	0.04034	333.102	0.14866
333.167	0.0198	333.154	-0.08106	328.319	0.04469	333.151	0.14114
333.216	0.05983	333.203	-0.07935	328.348	0.03854	333.2	0.1531
333.265	0.05618	333.252	-0.07688	328.377	0.03373	333.249	0.16614
333.314	0.00212	333.301	-0.07431	328.407	0.04239	333.298	0.18491
333.363	0.02159	333.35	-0.07231	328.436	0.03964	333.347	0.18153
333.412	0.09171	333.398	-0.07189	328.465	0.02882	333.396	0.19199
333.461	0.06895	333.447	-0.07168	328.495	0.02643	333.445	0.22662
333.51	0.00319	333.496	-0.06928	328.524	0.02926	333.493	0.23543
333.558	-0.01574	333.545	-0.06268	328.553	0.0381	333.542	0.25428
333.607	0.01488	333.594	-0.05243	328.582	0.04427	333.591	0.31295
333.656	0.02556	333.643	-0.04731	328.612	0.0356	333.64	0.33999
333.705	-0.00164	333.692	-0.04448	328.641	0.02663	333.689	0.36917
333.754	0.02728	333.741	-0.03421	328.67	0.02255	333.738	0.38423
333.803	0.04448	333.789	-0.02367	328.7	0.01928	333.787	0.43982
333.852	0.01499	333.838	-0.02075	328.729	0.02839	333.836	0.44974
333.901	0.04379	333.887	-0.02094	328.758	0.04017	333.884	0.45134
333.949	0.08238	333.936	-0.01911	328.788	0.03653	333.933	0.46306
333.998	0.08292	333.985	-0.00821	328.817	0.02473	333.982	0.47114
334.047	0.09049	334.034	0.00851	328.846	0.01963	334.031	0.45425
334.096	0.06819	334.083	0.02161	328.876	0.0222	334.08	0.45346
334.145	0.02053	334.132	0.03658	328.905	0.02738	334.129	0.48817
334.194	0.01495	334.18	0.04851	328.934	0.03555	334.178	0.51855
334.243	0.03126	334.229	0.05881	328.964	0.03907	334.227	0.53555
334.292	0.05121	334.278	0.07972	328.993	0.03259	334.275	0.56781
334.34	0.07489	334.327	0.10244	329.022	0.03132	334.324	0.60362
334.389	0.06278	334.376	0.12249	329.052	0.03747	334.373	0.69322
334.438	0.05282	334.425	0.14382	329.081	0.04223	334.422	0.78675
334.487	0.04484	334.474	0.16545	329.11	0.04557	334.471	0.7578
334.536	0.03591	334.523	0.18917	329.14	0.04604	334.52	0.72942
334.585	0.03643	334.572	0.21364	329.169	0.04291	334.569	0.8185
334.634	0.00336	334.62	0.22672	329.198	0.03681	334.618	0.89354
334.683	0.00701	334.669	0.22401	329.228	0.0328	334.666	0.95223
334.731	0.03512	334.718	0.2086	329.257	0.03547	334.715	1.01142
334.78	0.04192	334.767	0.17178	329.286	0.0393	334.764	0.97666
334.829	0.02614	334.816	0.11595	329.316	0.04028	334.813	0.91114
334.878	0.02511	334.865	0.05355	329.345	0.03955	334.862	0.84665
334.927	0.02142	334.914	-0.01168	329.374	0.03834	334.911	0.80221
334.976	0.02478	334.963	-0.07419	329.404	0.0397	334.96	0.81357
335.025	0.02597	335.011	-0.12742	329.433	0.03909	335.009	0.73689
335.074	0.02107	335.06	-0.16485	329.462	0.03347	335.058	0.49436
335.123	0.02191	335.109	-0.18537	329.492	0.03101	335.106	0.19544
335.171	0.02448	335.158	-0.18921	329.521	0.03297	335.155	-0.0606
335.22	0.02017	335.207	-0.18245	329.55	0.03323	335.204	-0.32219
335.269	0.0232	335.256	-0.17351	329.58	0.03011	335.253	-0.56095
335.318	0.02587	335.305	-0.15878	329.609	0.02641	335.302	-0.77293
335.367	0.02671	335.354	-0.15181	329.638	0.02964	335.351	-0.87243
335.416	0.02459	335.402	-0.16669	329.668	0.03897	335.4	-0.95712
335.465	0.027	335.451	-0.19588	329.697	0.04684	335.449	-1.09984
335.514	0.02083	335.5	-0.23489	329.726	0.04737	335.497	-1.14887
335.562	0.03912	335.549	-0.27995	329.756	0.04111	335.546	-1.13106
335.611	0.02742	335.598	-0.32645	329.785	0.03723	335.595	-1.10705
335.66	0.02499	335.647	-0.37555	329.814	0.03739	335.644	-1.09621
335.709	0.03541	335.696	-0.41884	329.843	0.04141	335.693	-1.07603
335.758	0.0433	335.745	-0.4491	329.873	0.04738	335.742	-1.06699
335.807	0.04778	335.793	-0.47384	329.902	0.04303	335.791	-1.02614
335.856	0.03771	335.842	-0.49162	329.931	0.02641	335.84	-0.9948
335.905	0.04147	335.891	-0.5009	329.961	0.02063	335.888	-0.9943
335.953	0.04433	335.94	-0.50841	329.99	0.03275	335.937	-0.88729
336.002	0.04006	335.989	-0.51913	330.019	0.04626	335.986	-0.85497
336.051	0.04749	336.038	-0.53349	330.049	0.04557	336.035	-0.82598
336.1	0.03965	336.087	-0.53995	330.078	0.0316	336.084	-0.79575
336.149	0.02584	336.136	-0.54074	330.107	0.02979	336.133	-0.7703
336.198	0.02079	336.184	-0.54622	330.137	0.0359	336.182	-0.75919
336.247	0.02712	336.233	-0.54598	330.166	0.03242	336.231	-0.72651
336.296	0.02165	336.282	-0.53558	330.195	0.0313	336.279	-0.70638
336.344	0.01139	336.331	-0.52064	330.225	0.03301	336.328	-0.69659
336.393	0.01897	336.38	-0.49985	330.254	0.03256	336.377	-0.6612
336.442	0.06675	336.429	-0.47553	330.283	0.03813	336.426	-0.64771
336.491	0.02168	336.478	-0.45395	330.313	0.04246	336.475	-0.60957
336.54	0.03636	336.527	-0.43386	330.342	0.0309	336.524	-0.58879
336.589	0.02024	336.575	-0.41185	330.371	0.01944	336.573	-0.54746
336.638	0.01224	336.624	-0.39038	330.401	0.02739	336.622	-0.50485
336.687	0.02748	336.673	-0.36829	330.43	0.02805	336.67	-0.48611
336.735	0.02805	336.722	-0.34658	330.459	0.02351	336.719	-0.45257
336.784	0.02441	336.771	-0.32963	330.489	0.02617	336.768	-0.4141
336.833	0.02793	336.82	-0.31691	330.518	0.02669	336.817	-0.38408
336.882	0.0264	336.869	-0.30467	330.547	0.02913	336.866	-0.35472
336.931	0.03189	336.918	-0.29112	330.577	0.03068	336.915	-0.31339
336.98	0.03064	336.966	-0.28069	330.606	0.0265	336.964	-0.28978
337.029	0.02206	337.015	-0.27484	330.635	0.02383	337.013	-0.24056
337.078	0.03135	337.064	-0.26982	330.665	0.0319	337.061	-0.20104
337.126	0.03408	337.113	-0.26259	330.694	0.03044	337.11	-0.18841
337.175	0.04614	337.162	-0.25659	330.723	0.0339	337.159	-0.1814
337.224	0.06896	337.211	-0.25351	330.753	0.02804	337.208	-0.17274
337.273	0.04651	337.26	-0.24662	330.782	0.03483	337.257	-0.16433
337.322	0.01912	337.309	-0.2335	330.811	0.03237	337.306	-0.14381
337.371	0.02955	337.357	-0.22334	330.841	0.03344	337.355	-0.11007
337.42	0.03935	337.406	-0.21829	330.87	0.03083	337.404	-0.09874
337.469	0.05324	337.455	-0.21337	330.899	0.03241	337.452	-0.07229
337.517	0.04373	337.504	-0.21252	330.929	0.03418	337.501	-0.07616
337.566	0.02657	337.553	-0.21295	330.958	0.0365	337.55	-0.08389
337.615	0.03968	337.602	-0.20943	330.987	0.02916	337.599	-0.08082
337.664	0.04387	337.651	-0.2047	331.021	0.02945	337.648	-0.07202
337.713	0.05097	337.7	-0.19991	331.07	0.03084	337.697	-0.06356
337.762	0.01677	337.748	-0.19596	331.119	0.0382	337.746	-0.05845
337.811	0.02579	337.797	-0.19203	331.167	0.03635	337.795	-0.0594
337.86	0.01696	337.846	-0.18564	331.216	0.03197	337.843	-0.05978
337.908	0.0173	337.895	-0.17767	331.265	0.03613	337.892	-0.06413
337.957	0.01795	337.944	-0.17704	331.314	0.03562	337.941	-0.0683
338.006	0.0138	337.993	-0.18269	331.363	0.03459	337.99	-0.05227
338.055	0.03279	338.042	-0.1814	331.412	0.03317	338.039	-0.05017
338.104	0.03216	338.091	-0.17924	331.461	0.02857	338.088	-0.05086
338.153	0.03	338.139	-0.17911	331.51	0.0328	338.137	-0.05042
338.202	0.04736	338.188	-0.17329	331.558	0.03047	338.186	-0.05707
338.251	0.04837	338.237	-0.16816	331.607	0.03306	338.234	-0.05541
338.299	0.0454	338.286	-0.1662	331.656	0.02884	338.283	-0.06171
338.348	0.0301	338.335	-0.16312	331.705	0.03139	338.332	-0.06416
338.397	0.02784	338.384	-0.16282	331.754	0.03502	338.381	-0.05488
338.446	0.04497	338.433	-0.1665	331.803	0.0337	338.43	-0.04392
338.495	0.04265	338.482	-0.16702	331.852	0.03473	338.479	-0.06178
338.544	0.04127	338.53	-0.16508	331.901	0.03375	338.528	-0.05542
338.593	0.03262	338.579	-0.16589	331.949	0.04218	338.577	-0.0483
338.642	0.03691	338.628	-0.16643	331.998	0.04355	338.625	-0.04909
338.69	0.02713	338.677	-0.16338	332.047	0.03617	338.674	-0.04373
338.739	0.02848	338.726	-0.15979	332.096	0.03633	338.723	-0.04307
338.788	0.03279	338.775	-0.15925	332.145	0.0423	338.772	-0.04693
338.837	0.03722	338.824	-0.16102	332.194	0.04672	338.821	-0.04174
338.886	0.03921	338.873	-0.16262	332.243	0.04565	338.87	-0.04903
338.935	0.03859	338.921	-0.16164	332.292	0.05032	338.919	-0.03416
338.984	0.03797	338.97	-0.15954	332.34	0.05956	338.968	-0.03399
339.033	0.04279	339.019	-0.15939	332.389	0.05404	339.016	-0.04909
339.081	0.04568	339.068	-0.15996	332.438	0.04736	339.065	-0.05031
339.13	0.0405	339.117	-0.16003	332.487	0.05185	339.114	-0.05133
339.179	0.0377	339.166	-0.16165	332.536	0.05372	339.163	-0.05551
339.228	0.04232	339.215	-0.16489	332.585	0.05701	339.212	-0.0517
339.277	0.03632	339.264	-0.16558	332.634	0.06173	339.261	-0.04982
339.326	0.03611	339.312	-0.16204	332.683	0.05843	339.31	-0.04006
339.375	0.03735	339.361	-0.15755	332.731	0.05305	339.359	-0.03659
339.424	0.03944	339.41	-0.15528	332.78	0.05027	339.407	-0.04559
339.472	0.03885	339.459	-0.15389	332.829	0.05761	339.456	-0.04053
339.521	0.03473	339.508	-0.15324	332.878	0.07479	339.505	-0.0424
339.57	0.03234	339.557	-0.15433	332.927	0.0801	339.554	-0.04973
339.619	0.03409	339.606	-0.15726	332.976	0.06778	339.603	-0.03944
339.668	0.03466	339.655	-0.16008	333.025	0.06776	339.652	-0.04376
339.717	0.0287	339.703	-0.16055	333.074	0.07675	339.701	-0.05206
339.766	0.02794	339.752	-0.16191	333.122	0.07687	339.75	-0.04665
339.815	0.03383	339.801	-0.16547	333.171	0.08313	339.798	-0.05493
339.863	0.03944	339.85	-0.16852	333.22	0.09523	339.847	-0.05191
339.912	0.03806	339.899	-0.16902	333.269	0.10466	339.896	-0.04142
339.961	0.032	339.948	-0.16774	333.318	0.10382	339.945	-0.05171
340.01	0.03125	339.997	-0.16605	333.367	0.10082	339.994	-0.0411
340.059	0.02602	340.046	-0.16423	333.416	0.10876	340.043	-0.02572
340.108	0.03624	340.094	-0.16249	333.465	0.10937	340.092	-0.03832
340.157	0.03817	340.143	-0.16021	333.513	0.10365	340.141	-0.04161
340.206	0.03859	340.192	-0.15744	333.562	0.10432	340.189	-0.03327
340.254	0.04285	340.241	-0.15606	333.611	0.10235	340.238	-0.03227
340.303	0.04528	340.29	-0.15667	333.66	0.10706	340.287	-0.04474
340.352	0.04679	340.339	-0.15791	333.709	0.11209	340.336	-0.05032
340.401	0.03943	340.388	-0.16006	333.758	0.10673	340.385	-0.0375
340.45	0.03297	340.437	-0.16291	333.807	0.1102	340.434	-0.03155
340.499	0.03869	340.485	-0.16239	333.856	0.11584	340.483	-0.03524
340.548	0.04176	340.534	-0.1582	333.904	0.12144	340.532	-0.03284
340.597	0.04032	340.583	-0.15676	333.953	0.13465	340.58	-0.03179
340.645	0.03814	340.632	-0.15954	334.002	0.14823	340.629	-0.04271
340.694	0.04051	340.681	-0.16257	334.051	0.15342	340.678	-0.04932
340.743	0.04412	340.73	-0.16269	334.1	0.15347	340.727	-0.04823
340.792	0.04017	340.779	-0.15977	334.149	0.16253	340.776	-0.04753
340.841	0.04138	340.828	-0.15695	334.198	0.17376	340.825	-0.02846
340.89	0.04011	340.876	-0.15562	334.247	0.1818	340.874	-0.02128
340.939	0.03534	340.925	-0.15628	334.295	0.18516	340.923	-0.04545
340.988	0.03906	340.974	-0.15944	334.344	0.18809	340.971	-0.04467
341.036	0.04092	341.023	-0.16076	334.393	0.19422	341.02	-0.02745
341.085	0.04267	341.072	-0.15991	334.442	0.19609	341.069	-0.02888
341.134	0.04308	341.121	-0.16101	334.491	0.20302	341.118	-0.03175
341.183	0.03805	341.17	-0.1614	334.54	0.21257	341.167	-0.02724
341.232	0.03431	341.219	-0.15877	334.589	0.20846	341.216	-0.03229
341.281	0.03003	341.267	-0.15685	334.638	0.20035	341.265	-0.03713
341.33	0.03036	341.316	-0.15672	334.687	0.2078	341.314	-0.03279
341.379	0.03777	341.365	-0.15456	334.735	0.22705	341.362	-0.04538
341.427	0.04229	341.414	-0.15243	334.784	0.23588	341.411	-0.05588
341.476	0.04492	341.463	-0.15417	334.833	0.23388	341.46	-0.04871
341.525	0.04787	341.512	-0.1572	334.882	0.23403	341.509	-0.04168
341.574	0.04784	341.561	-0.15809	334.931	0.23159	341.558	-0.02808
341.623	0.0461	341.61	-0.1596	334.98	0.23234	341.607	-0.0262
341.672	0.04548	341.659	-0.16273	335.029	0.24031	341.656	-0.0376
341.721	0.04676	341.707	-0.16274	335.034	0.21576	341.705	-0.04001
341.77	0.0455	341.756	-0.16341	335.063	0.21226	341.753	-0.03816
341.818	0.04139	341.805	-0.16765	335.093	0.18415	341.802	-0.03993
341.867	0.04003	341.854	-0.17113	335.122	0.14552	341.851	-0.03609
341.916	0.04287	341.903	-0.17543	335.151	0.10535	341.9	-0.02795
341.965	0.04636	341.952	-0.17939	335.181	0.05209	341.949	-0.03984
342.014	0.04756	342.001	-0.17747	335.21	0.01111	341.998	-0.04543
342.063	0.04639	342.05	-0.17061	335.239	-0.03174	342.047	-0.03193
342.112	0.04329	342.098	-0.16231	335.269	-0.08062	342.096	-0.02876
342.161	0.04083	342.147	-0.155	335.298	-0.11068	342.145	-0.02249
342.21	0.0428	342.196	-0.14924	335.327	-0.12105	342.193	-0.02071
342.258	0.04804	342.245	-0.14609	335.357	-0.12569	342.242	-0.03428
342.307	0.04738	342.294	-0.14532	335.386	-0.12994	342.291	-0.04118
342.356	0.04357	342.343	-0.14659	335.415	-0.15519	342.34	-0.03726
342.405	0.04679	342.392	-0.15084	335.445	-0.18909	342.389	-0.03715
342.454	0.0506	342.441	-0.1536	335.474	-0.17906	342.438	-0.04144
342.503	0.04618	342.489	-0.15346	335.503	-0.16174	342.487	-0.03857
342.552	0.04159	342.538	-0.15346	335.533	-0.1591	342.536	-0.04208
342.601	0.04522	342.587	-0.15521	335.562	-0.15428	342.584	-0.0394
342.649	0.04854	342.636	-0.15794	335.591	-0.16661	342.633	-0.02105
342.698	0.04782	342.685	-0.15794	335.621	-0.17401	342.682	-0.01473
342.747	0.04659	342.734	-0.15527	335.65	-0.16367	342.731	-0.02202
342.796	0.04529	342.783	-0.1512	335.679	-0.1419	342.78	-0.02696
342.845	0.04616	342.832	-0.14885	335.709	-0.1289	342.829	-0.02682
342.894	0.04738	342.88	-0.15116	335.738	-0.10852	342.878	-0.02849
342.943	0.04521	342.929	-0.15308	335.767	-0.09477	342.927	-0.02884
342.992	0.04125	342.978	-0.15385	335.797	-0.07319	342.975	-0.03089
343.04	0.03848	343.027	-0.15535	335.826	-0.0792	343.024	-0.03981
343.089	0.03791	343.076	-0.15629	335.855	-0.06557	343.073	-0.03338
343.138	0.0374	343.125	-0.15544	335.885	-0.06005	343.122	-0.01723
343.187	0.03954	343.174	-0.15401	335.914	-0.05588	343.171	-0.0211
343.236	0.04537	343.223	-0.15492	335.943	-0.04938	343.22	-0.04262
343.285	0.04562	343.271	-0.15643	335.973	-0.04693	343.269	-0.0477
343.334	0.04282	343.32	-0.15599	336.002	-0.04611	343.318	-0.03789
343.383	0.0429	343.369	-0.15558	336.031	-0.04462	343.366	-0.03724
343.431	0.04524	343.418	-0.15719	336.06	-0.04264	343.415	-0.02874
343.48	0.0508	343.467	-0.15776	336.09	-0.04041	343.464	-0.02663
343.529	0.04924	343.516	-0.15529	336.119	-0.03802	343.513	-0.03592
343.578	0.04282	343.565	-0.15184	336.148	-0.0364	343.562	-0.04578
343.627	0.04466	343.614	-0.14972	336.178	-0.03549	343.611	-0.05646
343.676	0.04342	343.662	-0.14965	336.207	-0.02484	343.66	-0.04505
343.725	0.03767	343.711	-0.15173	336.236	-0.02247	343.709	-0.03568
343.774	0.04306	343.76	-0.15388	336.266	-0.04682	343.757	-0.05057
343.822	0.05239	343.809	-0.15392	336.295	-0.04056	343.806	-0.05568
343.871	0.04969	343.858	-0.15445	336.324	-0.02817	343.855	-0.04033
343.92	0.04146	343.907	-0.15552	336.354	-0.02825	343.904	-0.01951
343.969	0.04192	343.956	-0.15462	336.383	-0.03779	343.953	-0.02001
344.018	0.04275	344.005	-0.15465	336.412	-0.03891	344.002	-0.04195
344.067	0.03853	344.053	-0.15506	336.442	-0.01938	344.051	-0.04548
344.116	0.0381	344.102	-0.15507	336.471	-0.00944	344.1	-0.0377
344.165	0.04095	344.151	-0.15751	336.5	-0.02146	344.148	-0.04068
344.213	0.04234	344.2	-0.15805	336.53	-0.02458	344.197	-0.03879
344.262	0.0376	344.249	-0.15694	336.559	-0.00555	344.246	-0.02419
344.311	0.0345	344.298	-0.1575	336.588	-0.01072	344.295	-0.0157
344.36	0.04121	344.347	-0.15889	336.618	-0.0069	344.344	-0.02459
344.409	0.04394	344.396	-0.1613	336.647	0.01187	344.393	-0.03914
344.458	0.03883	344.444	-0.16218	336.676	0.02039	344.442	-0.04212
344.507	0.04019	344.493	-0.16006	336.706	0.00394	344.491	-0.0289
344.556	0.0435	344.542	-0.15722	336.735	-0.00404	344.539	-0.02455
344.604	0.04403	344.591	-0.15568	336.764	0.00251	344.588	-0.03018
344.653	0.04681	344.64	-0.15451	336.794	-0.0017	344.637	-0.03165
344.702	0.04034	344.689	-0.15274	336.823	-0.00224	344.686	-0.03636
344.751	0.03404	344.738	-0.15109	336.852	0.00915	344.735	-0.04204
344.8	0.03816	344.787	-0.14991	336.882	0.01054	344.784	-0.0477
344.849	0.03683	344.835	-0.14982	336.911	0.01374	344.833	-0.04367
344.898	0.04236	344.884	-0.15032	336.94	0.0213	344.882	-0.03321
344.947	0.05134	344.933	-0.14943	336.97	0.01579	344.93	-0.03048
344.995	0.04487	344.982	-0.1483	336.999	0.03259	344.979	-0.02534
345.044	0.03659	345.031	-0.15118	337.028	0.03818	345.028	-0.01938
345.093	0.03548	345.08	-0.15518	337.058	0.03582	345.077	-0.03569
345.142	0.03826	345.129	-0.15515	337.087	0.02632	345.126	-0.05542
345.191	0.0403	345.178	-0.15025	337.116	0.02752	345.175	-0.05631
345.24	0.04284	345.226	-0.14142	337.146	0.0301	345.224	-0.05233
345.289	0.04649	345.275	-0.13535	337.175	0.02598	345.273	-0.04609
345.338	0.04915	345.324	-0.13322	337.204	0.02763	345.321	-0.04724
345.386	0.0489	345.373	-0.13075	337.234	0.02741	345.37	-0.05365
345.435	0.04447	345.422	-0.13075	337.263	0.02139	345.419	-0.04412
345.484	0.04012	345.471	-0.13391	337.292	0.02173	345.468	-0.03535
345.533	0.04668	345.52	-0.13899	337.322	0.02152	345.517	-0.04794
345.582	0.06369	345.569	-0.1495	337.351	0.02411	345.566	-0.05836
345.631	0.06192	345.617	-0.16027	337.38	0.03319	345.615	-0.053
345.68	0.04639	345.666	-0.16039	337.409	0.03622	345.664	-0.04715
345.729	0.04489	345.715	-0.14878	337.439	0.03424	345.712	-0.0404
345.777	0.04592	345.764	-0.13383	337.468	0.03174	345.761	-0.03055
345.826	0.04336	345.813	-0.12505	337.497	0.02666	345.81	-0.02637
345.875	0.04545	345.862	-0.12642	337.527	0.02106	345.859	-0.03601
345.924	0.04789	345.911	-0.1357	337.556	0.01916	345.908	-0.04491
345.973	0.04351	345.96	-0.1448	337.585	0.02261	345.957	-0.03542
346.022	0.04164	346.008	-0.14608	337.615	0.02974	346.006	-0.03693
346.071	0.04812	346.057	-0.14093	337.644	0.03188	346.055	-0.05099
346.12	0.04624	346.106	-0.13741	337.673	0.0211	346.103	-0.0476
346.168	0.03692	346.155	-0.13945	337.703	0.01265	346.152	-0.03849
346.217	0.03548	346.204	-0.14325	337.732	0.01693	346.201	-0.03912
346.266	0.04196	346.253	-0.14519	337.761	0.02627	346.25	-0.03852
346.315	0.04699	346.302	-0.14542	337.791	0.03802	346.299	-0.04129
346.364	0.04628	346.351	-0.14342	337.82	0.03703	346.348	-0.05682
346.413	0.0418	346.399	-0.14142	337.849	0.02826	346.397	-0.05731
346.462	0.04122	346.448	-0.14354	337.879	0.02634	346.446	-0.03316
346.511	0.04627	346.497	-0.14843	337.908	0.02495	346.494	-0.02185
346.559	0.04303	346.546	-0.15037	337.937	0.02696	346.543	-0.03701
346.608	0.03688	346.595	-0.14839	337.967	0.03102	346.592	-0.04219
346.657	0.04039	346.644	-0.14689	337.996	0.03092	346.641	-0.02948
346.706	0.04653	346.693	-0.14732	338.025	0.02585	346.69	-0.03166
346.755	0.044	346.742	-0.1496	338.055	0.01999	346.739	-0.04415
346.804	0.03666	346.79	-0.15137	338.084	0.02112	346.788	-0.03525
346.853	0.03671	346.839	-0.15055	338.113	0.02406	346.837	-0.01998
346.902	0.03637	346.888	-0.15027	338.143	0.01662	346.885	-0.02909
346.95	0.03141	346.937	-0.14995	338.172	0.0109	346.934	-0.04996
346.999	0.03268	346.986	-0.14753	338.201	0.02161	346.983	-0.06048
347.048	0.03758	347.035	-0.14461	338.231	0.0248	347.032	-0.04647
347.097	0.03935	347.084	-0.13985	338.26	0.01571	347.081	-0.03115
347.146	0.04413	347.133	-0.13636	338.289	0.01497	347.13	-0.034
347.195	0.05159	347.181	-0.13783	338.319	0.01753	347.179	-0.03005
347.244	0.04601	347.23	-0.1408	338.348	0.01583	347.228	-0.02821
347.293	0.03667	347.279	-0.14335	338.377	0.01557	347.276	-0.03678
347.341	0.03377	347.328	-0.1442	338.407	0.02854	347.325	-0.0423
347.39	0.02765	347.377	-0.14495	338.436	0.03969	347.374	-0.04978
347.439	0.03075	347.426	-0.14707	338.465	0.03531	347.423	-0.05275
347.488	0.0385	347.475	-0.14655	338.495	0.03215	347.472	-0.04324
347.537	0.03767	347.524	-0.14271	338.524	0.03274	347.521	-0.03399
347.586	0.03734	347.572	-0.13931	338.553	0.03396	347.57	-0.04588
347.635	0.04181	347.621	-0.13938	338.582	0.03425	347.619	-0.06428
[truncated: 404 more rows]

## Sheet: SI Fig. 2
Fig. 4.
	Simulated		As-synethesized
[truncated: 2,254 more rows]

## Sheet: SI Fig. 3
Supplementary Figure 3a			Supplementary Figure 3b
[truncated: 655 more rows]

[truncated: 9 more sheets: SI Fig. 4, SI Fig. 5, SI Fig. 6, SI Fig. 7, SI Fig. 9, SI Fig. 10, SI Fig. 11, SI Fig. 12, SI Fig. 14]
